# Supplementary material for: Construction of a MicroRNA-Based Nomogram for Prediction of Lung Metastasis in Breast Cancer Patients
Source: Front Genet. 2021 Feb 19;11:580138. doi: 10.3389/fgene.2020.580138 (PMC7933652; doi:10.3389/fgene.2020.580138)
Supplement: Supplementary file 1 [file Data_Sheet_1.zip]

Archive with 45 entries (38 files):
- supplementary data/
- supplementary data/supplementary figures/
- supplementary data/supplementary figures/.DS_Store
- __MACOSX/
- __MACOSX/supplementary data/
- __MACOSX/supplementary data/supplementary figures/
- __MACOSX/supplementary data/supplementary figures/._.DS_Store
- supplementary data/supplementary figures/Supplementary Figure Legends.docx
- __MACOSX/supplementary data/supplementary figures/._Supplementary Figure Legends.docx
- supplementary data/supplementary figures/Supplementary Figure 1.tif
- __MACOSX/supplementary data/supplementary figures/._Supplementary Figure 1.tif
- supplementary data/supplementary figures/Supplementary Figure 2.tif
- __MACOSX/supplementary data/supplementary figures/._Supplementary Figure 2.tif
- supplementary data/supplementary figures/Supplementary Figure 3.tif
- __MACOSX/supplementary data/supplementary figures/._Supplementary Figure 3.tif
- supplementary data/supplementary figures/Supplementary Figure 4.tif
- __MACOSX/supplementary data/supplementary figures/._Supplementary Figure 4.tif
- supplementary data/supplementary figures/supplementary figure 5.tif
- __MACOSX/supplementary data/supplementary figures/._supplementary figure 5.tif
- supplementary data/.DS_Store
- __MACOSX/supplementary data/._.DS_Store
- supplementary data/supplementary tables /
- supplementary data/supplementary tables /Supplementary Table 7.xlsx
- __MACOSX/supplementary data/supplementary tables /
- __MACOSX/supplementary data/supplementary tables /._Supplementary Table 7.xlsx
- supplementary data/supplementary tables /Supplementary Table 6.xlsx
- __MACOSX/supplementary data/supplementary tables /._Supplementary Table 6.xlsx
- supplementary data/supplementary tables /.DS_Store
- __MACOSX/supplementary data/supplementary tables /._.DS_Store
- supplementary data/supplementary tables /Supplementary Table 10.xlsx
- __MACOSX/supplementary data/supplementary tables /._Supplementary Table 10.xlsx
- supplementary data/supplementary tables /Supplementary Table 1.xlsx
- __MACOSX/supplementary data/supplementary tables /._Supplementary Table 1.xlsx
- supplementary data/supplementary tables /Supplementary Table 3.xlsx
- __MACOSX/supplementary data/supplementary tables /._Supplementary Table 3.xlsx
- supplementary data/supplementary tables /Supplementary Table 2.xlsx
- __MACOSX/supplementary data/supplementary tables /._Supplementary Table 2.xlsx
- supplementary data/supplementary tables /Supplementary Table 9.xlsx
- __MACOSX/supplementary data/supplementary tables /._Supplementary Table 9.xlsx
- supplementary data/supplementary tables /Supplementary Table 5.xlsx
- __MACOSX/supplementary data/supplementary tables /._Supplementary Table 5.xlsx
- supplementary data/supplementary tables /Supplementary Table 4.xlsx
- __MACOSX/supplementary data/supplementary tables /._Supplementary Table 4.xlsx
- supplementary data/supplementary tables /Supplementary Table 8.xlsx
- __MACOSX/supplementary data/supplementary tables /._Supplementary Table 8.xlsx
