# Supplementary material for: Construction of a MicroRNA-Based Nomogram for Prediction of Lung Metastasis in Breast Cancer Patients
Source: Front Genet. 2021 Feb 19;11:580138. doi: 10.3389/fgene.2020.580138 (PMC7933652; doi:10.3389/fgene.2020.580138)
Supplement: Supplementary file 1 [file Data_Sheet_1.zip › supplementary data/supplementary tables /Supplementary Table 7.xlsx]

## Sheet: Sheet1
Table S7: The list of samples recruited in subgroup analysis
patients with lung metastasis only and patients with distant metastasis except for the lung
sample	classification
TCGA-A2-A0YC	distant metastasis except for the lung
TCGA-A7-A26H	distant metastasis except for the lung
TCGA-AO-A03P	distant metastasis except for the lung
TCGA-AO-A0J9	distant metastasis except for the lung
TCGA-AO-A0JA	distant metastasis except for the lung
TCGA-AR-A0TY	distant metastasis except for the lung
TCGA-AR-A0TZ	distant metastasis except for the lung
TCGA-AR-A0U2	distant metastasis except for the lung
TCGA-B6-A0IE	distant metastasis except for the lung
TCGA-B6-A0IK	distant metastasis except for the lung
TCGA-B6-A0RP	distant metastasis except for the lung
TCGA-B6-A0WW	distant metastasis except for the lung
TCGA-B6-A0WX	distant metastasis except for the lung
TCGA-B6-A0WY	distant metastasis except for the lung
TCGA-B6-A0X1	distant metastasis except for the lung
TCGA-B6-A0X4	distant metastasis except for the lung
TCGA-C8-A12Q	distant metastasis except for the lung
TCGA-D8-A1XC	distant metastasis except for the lung
TCGA-E2-A10A	distant metastasis except for the lung
TCGA-E2-A14Z	distant metastasis except for the lung
TCGA-E2-A152	distant metastasis except for the lung
TCGA-E2-A1LL	distant metastasis except for the lung
TCGA-E9-A243	distant metastasis except for the lung
TCGA-E9-A2JS	distant metastasis except for the lung
TCGA-A2-A25B	distant metastasis except for the lung
TCGA-A2-A3XU	distant metastasis except for the lung
TCGA-A7-A3RF	distant metastasis except for the lung
TCGA-A7-A425	distant metastasis except for the lung
TCGA-AC-A2FE	distant metastasis except for the lung
TCGA-AC-A2QJ	distant metastasis except for the lung
TCGA-AR-A2LH	distant metastasis except for the lung
TCGA-AR-A2LK	distant metastasis except for the lung
TCGA-B6-A3ZX	distant metastasis except for the lung
TCGA-BH-A0C1	distant metastasis except for the lung
TCGA-BH-A0C3	distant metastasis except for the lung
TCGA-E2-A1IE	distant metastasis except for the lung
TCGA-E2-A2P5	distant metastasis except for the lung
TCGA-E9-A1N6	distant metastasis except for the lung
TCGA-E9-A226	distant metastasis except for the lung
TCGA-GM-A2DA	distant metastasis except for the lung
TCGA-HN-A2OB	distant metastasis except for the lung
TCGA-LL-A73Z	distant metastasis except for the lung
TCGA-LQ-A4E4	distant metastasis except for the lung
TCGA-5L-AAT1	distant metastasis except for the lung
TCGA-A2-A0SV	distant metastasis except for the lung
TCGA-A2-A0SW	distant metastasis except for the lung
TCGA-A2-A0T2	distant metastasis except for the lung
TCGA-AC-A62V	distant metastasis except for the lung
TCGA-B6-A0I9	distant metastasis except for the lung
TCGA-BH-A18J	distant metastasis except for the lung
TCGA-BH-A1FH	distant metastasis except for the lung
TCGA-PL-A8LX	distant metastasis except for the lung
TCGA-UU-A93S	distant metastasis except for the lung
TCGA-A2-A0EW	distant metastasis except for the lung
TCGA-3C-AAAU	lung metastasis only
TCGA-A2-A3XS	lung metastasis only
TCGA-B6-A0I1	lung metastasis only
TCGA-B6-A409	lung metastasis only
TCGA-E2-A1LE	lung metastasis only
TCGA-E9-A1NF	lung metastasis only
TCGA-EW-A1P1	lung metastasis only

## Sheet: Sheet2
Table S7: The list of samples recruited in subgroup analysis
patients with distant metastasis except for the lung and patients without metastasis.
sample	classification
TCGA-A2-A0YC	distant metastasis except for the lung
TCGA-A7-A26H	distant metastasis except for the lung
TCGA-AO-A03P	distant metastasis except for the lung
TCGA-AO-A0J9	distant metastasis except for the lung
TCGA-AO-A0JA	distant metastasis except for the lung
TCGA-AR-A0TY	distant metastasis except for the lung
TCGA-AR-A0TZ	distant metastasis except for the lung
TCGA-AR-A0U2	distant metastasis except for the lung
TCGA-B6-A0IE	distant metastasis except for the lung
TCGA-B6-A0IK	distant metastasis except for the lung
TCGA-B6-A0RP	distant metastasis except for the lung
TCGA-B6-A0WW	distant metastasis except for the lung
TCGA-B6-A0WX	distant metastasis except for the lung
TCGA-B6-A0WY	distant metastasis except for the lung
TCGA-B6-A0X1	distant metastasis except for the lung
TCGA-B6-A0X4	distant metastasis except for the lung
TCGA-C8-A12Q	distant metastasis except for the lung
TCGA-D8-A1XC	distant metastasis except for the lung
TCGA-E2-A10A	distant metastasis except for the lung
TCGA-E2-A14Z	distant metastasis except for the lung
TCGA-E2-A152	distant metastasis except for the lung
TCGA-E2-A1LL	distant metastasis except for the lung
TCGA-E9-A243	distant metastasis except for the lung
TCGA-E9-A2JS	distant metastasis except for the lung
TCGA-A2-A25B	distant metastasis except for the lung
TCGA-A2-A3XU	distant metastasis except for the lung
TCGA-A7-A3RF	distant metastasis except for the lung
TCGA-A7-A425	distant metastasis except for the lung
TCGA-AC-A2FE	distant metastasis except for the lung
TCGA-AC-A2QJ	distant metastasis except for the lung
TCGA-AR-A2LH	distant metastasis except for the lung
TCGA-AR-A2LK	distant metastasis except for the lung
TCGA-B6-A3ZX	distant metastasis except for the lung
TCGA-BH-A0C1	distant metastasis except for the lung
TCGA-BH-A0C3	distant metastasis except for the lung
TCGA-E2-A1IE	distant metastasis except for the lung
TCGA-E2-A2P5	distant metastasis except for the lung
TCGA-E9-A1N6	distant metastasis except for the lung
TCGA-E9-A226	distant metastasis except for the lung
TCGA-GM-A2DA	distant metastasis except for the lung
TCGA-HN-A2OB	distant metastasis except for the lung
TCGA-LL-A73Z	distant metastasis except for the lung
TCGA-LQ-A4E4	distant metastasis except for the lung
TCGA-5L-AAT1	distant metastasis except for the lung
TCGA-A2-A0SV	distant metastasis except for the lung
TCGA-A2-A0SW	distant metastasis except for the lung
TCGA-A2-A0T2	distant metastasis except for the lung
TCGA-AC-A62V	distant metastasis except for the lung
TCGA-B6-A0I9	distant metastasis except for the lung
TCGA-BH-A18J	distant metastasis except for the lung
TCGA-BH-A1FH	distant metastasis except for the lung
TCGA-PL-A8LX	distant metastasis except for the lung
TCGA-UU-A93S	distant metastasis except for the lung
TCGA-A2-A0EW	distant metastasis except for the lung
TCGA-3C-AALK	without metastasis
TCGA-5L-AAT0	without metastasis
TCGA-5L-AAT1	without metastasis
TCGA-A1-A0SB	without metastasis
TCGA-A1-A0SD	without metastasis
TCGA-A1-A0SE	without metastasis
TCGA-A1-A0SF	without metastasis
TCGA-A1-A0SH	without metastasis
TCGA-A1-A0SM	without metastasis
TCGA-A1-A0SP	without metastasis
TCGA-A2-A04N	without metastasis
TCGA-A2-A04Q	without metastasis
TCGA-A2-A04R	without metastasis
TCGA-A2-A04T	without metastasis
TCGA-A2-A04U	without metastasis
TCGA-A2-A04X	without metastasis
TCGA-A2-A0CP	without metastasis
TCGA-A2-A0CQ	without metastasis
TCGA-A2-A0CR	without metastasis
TCGA-A2-A0CT	without metastasis
TCGA-A2-A0CZ	without metastasis
TCGA-A2-A0D0	without metastasis
TCGA-A2-A0D1	without metastasis
TCGA-A2-A0D2	without metastasis
TCGA-A2-A0D3	without metastasis
TCGA-A2-A0EM	without metastasis
TCGA-A2-A0EN	without metastasis
TCGA-A2-A0EO	without metastasis
TCGA-A2-A0EP	without metastasis
TCGA-A2-A0EQ	without metastasis
TCGA-A2-A0ES	without metastasis
TCGA-A2-A0EU	without metastasis
TCGA-A2-A0EV	without metastasis
TCGA-A2-A0EX	without metastasis
TCGA-A2-A0SU	without metastasis
TCGA-A2-A0T4	without metastasis
TCGA-A2-A0T5	without metastasis
TCGA-A2-A0T6	without metastasis
TCGA-A2-A0T7	without metastasis
TCGA-A2-A0YD	without metastasis
TCGA-A2-A0YF	without metastasis
TCGA-A2-A0YI	without metastasis
TCGA-A2-A0YK	without metastasis
TCGA-A2-A0YM	without metastasis
TCGA-A2-A1FV	without metastasis
TCGA-A2-A1FZ	without metastasis
TCGA-A2-A259	without metastasis
TCGA-A2-A25A	without metastasis
TCGA-A2-A25F	without metastasis
TCGA-A2-A3XV	without metastasis
TCGA-A2-A3XZ	without metastasis
TCGA-A2-A4RX	without metastasis
TCGA-A2-A4S0	without metastasis
TCGA-A2-A4S1	without metastasis
TCGA-A7-A0CD	without metastasis
TCGA-A7-A0CE	without metastasis
TCGA-A7-A0CG	without metastasis
TCGA-A7-A0CH	without metastasis
TCGA-A7-A0CJ	without metastasis
TCGA-A7-A0D9	without metastasis
TCGA-A7-A0DA	without metastasis
TCGA-A7-A0DB	without metastasis
TCGA-A7-A0DC	without metastasis
TCGA-A7-A13D	without metastasis
TCGA-A7-A26F	without metastasis
TCGA-A7-A26G	without metastasis
TCGA-A7-A26I	without metastasis
TCGA-A7-A26J	without metastasis
TCGA-A7-A3IY	without metastasis
TCGA-A7-A3IZ	without metastasis
TCGA-A7-A3J0	without metastasis
TCGA-A7-A3J1	without metastasis
TCGA-A7-A4SC	without metastasis
TCGA-A7-A4SD	without metastasis
TCGA-A7-A4SE	without metastasis
TCGA-A7-A4SF	without metastasis
TCGA-A7-A56D	without metastasis
TCGA-A7-A5ZV	without metastasis
TCGA-A7-A6VV	without metastasis
TCGA-A7-A6VW	without metastasis
TCGA-A7-A6VX	without metastasis
TCGA-A8-A06O	without metastasis
TCGA-A8-A06Z	without metastasis
TCGA-A8-A076	without metastasis
TCGA-A8-A07B	without metastasis
TCGA-A8-A07C	without metastasis
TCGA-A8-A07O	without metastasis
TCGA-A8-A07S	without metastasis
TCGA-A8-A07Z	without metastasis
TCGA-A8-A08A	without metastasis
TCGA-A8-A08B	without metastasis
TCGA-A8-A08G	without metastasis
TCGA-A8-A08I	without metastasis
TCGA-A8-A093	without metastasis
TCGA-A8-A095	without metastasis
TCGA-A8-A09I	without metastasis
TCGA-A8-A0A1	without metastasis
TCGA-A8-A0A2	without metastasis
TCGA-A8-A0A4	without metastasis
TCGA-A8-A0A9	without metastasis
TCGA-A8-A0AB	without metastasis
TCGA-A8-A0AD	without metastasis
TCGA-AC-A2FB	without metastasis
TCGA-AC-A2QH	without metastasis
TCGA-AC-A3QQ	without metastasis
TCGA-AC-A3TN	without metastasis
TCGA-AC-A3W5	without metastasis
TCGA-AC-A3YJ	without metastasis
TCGA-AC-A4ZE	without metastasis
TCGA-AC-A5XS	without metastasis
TCGA-AC-A5XU	without metastasis
TCGA-AC-A62X	without metastasis
TCGA-AC-A6IW	without metastasis
TCGA-AC-A7VC	without metastasis
TCGA-AC-A8OP	without metastasis
TCGA-AC-A8OR	without metastasis
TCGA-AC-A8OS	without metastasis
TCGA-AN-A03X	without metastasis
TCGA-AN-A03Y	without metastasis
TCGA-AN-A046	without metastasis
TCGA-AN-A049	without metastasis
TCGA-AN-A0AJ	without metastasis
TCGA-AN-A0AK	without metastasis
TCGA-AN-A0AL	without metastasis
TCGA-AN-A0AM	without metastasis
TCGA-AN-A0AR	without metastasis
TCGA-AN-A0AT	without metastasis
TCGA-AN-A0FD	without metastasis
TCGA-AN-A0FF	without metastasis
TCGA-AN-A0FK	without metastasis
TCGA-AN-A0FL	without metastasis
TCGA-AN-A0FN	without metastasis
TCGA-AN-A0FS	without metastasis
TCGA-AN-A0FV	without metastasis
TCGA-AN-A0FX	without metastasis
TCGA-AN-A0FY	without metastasis
TCGA-AN-A0G0	without metastasis
TCGA-AN-A0XL	without metastasis
TCGA-AN-A0XU	without metastasis
TCGA-AO-A03M	without metastasis
TCGA-AO-A03V	without metastasis
TCGA-AO-A0J2	without metastasis
TCGA-AO-A0J4	without metastasis
TCGA-AO-A0J6	without metastasis
TCGA-AO-A0J8	without metastasis
TCGA-AO-A0JC	without metastasis
TCGA-AO-A124	without metastasis
TCGA-AO-A125	without metastasis
TCGA-AO-A128	without metastasis
TCGA-AO-A12A	without metastasis
TCGA-AO-A12B	without metastasis
TCGA-AO-A12E	without metastasis
TCGA-AO-A12F	without metastasis
TCGA-AO-A12G	without metastasis
TCGA-AO-A12H	without metastasis
TCGA-AO-A1KO	without metastasis
TCGA-AO-A1KR	without metastasis
TCGA-AO-A1KS	without metastasis
TCGA-AQ-A04J	without metastasis
TCGA-AQ-A04L	without metastasis
TCGA-AQ-A54N	without metastasis
TCGA-AQ-A54O	without metastasis
TCGA-AR-A0TP	without metastasis
TCGA-AR-A0TV	without metastasis
TCGA-AR-A0U4	without metastasis
TCGA-AR-A1AJ	without metastasis
TCGA-AR-A1AK	without metastasis
TCGA-AR-A1AN	without metastasis
TCGA-AR-A1AP	without metastasis
TCGA-AR-A1AQ	without metastasis
TCGA-AR-A1AW	without metastasis
TCGA-AR-A1AX	without metastasis
TCGA-AR-A1AY	without metastasis
TCGA-AR-A24H	without metastasis
TCGA-AR-A24K	without metastasis
TCGA-AR-A24N	without metastasis
TCGA-AR-A24P	without metastasis
TCGA-AR-A24Q	without metastasis
TCGA-AR-A24S	without metastasis
TCGA-AR-A24X	without metastasis
TCGA-AR-A24Z	without metastasis
TCGA-AR-A250	without metastasis
TCGA-AR-A252	without metastasis
TCGA-AR-A255	without metastasis
TCGA-AR-A2LL	without metastasis
TCGA-AR-A2LN	without metastasis
TCGA-AR-A2LQ	without metastasis
TCGA-AR-A2LR	without metastasis
TCGA-B6-A0I2	without metastasis
TCGA-B6-A0IA	without metastasis
TCGA-B6-A0IJ	without metastasis
TCGA-B6-A0IO	without metastasis
TCGA-B6-A0RG	without metastasis
TCGA-B6-A0RN	without metastasis
TCGA-B6-A1KI	without metastasis
TCGA-B6-A40B	without metastasis
TCGA-B6-A40C	without metastasis
TCGA-BH-A0AU	without metastasis
TCGA-BH-A0AV	without metastasis
TCGA-BH-A0AY	without metastasis
TCGA-BH-A0B0	without metastasis
TCGA-BH-A0B6	without metastasis
TCGA-BH-A0B8	without metastasis
TCGA-BH-A0B9	without metastasis
TCGA-BH-A0BG	without metastasis
TCGA-BH-A0BL	without metastasis
TCGA-BH-A0BO	without metastasis
TCGA-BH-A0BR	without metastasis
TCGA-BH-A0BW	without metastasis
TCGA-BH-A0DE	without metastasis
TCGA-BH-A0DG	without metastasis
TCGA-BH-A0DK	without metastasis
TCGA-BH-A0DL	without metastasis
TCGA-BH-A0DO	without metastasis
TCGA-BH-A0DP	without metastasis
TCGA-BH-A0DX	without metastasis
TCGA-BH-A0E6	without metastasis
TCGA-BH-A0EE	without metastasis
TCGA-BH-A0H0	without metastasis
TCGA-BH-A0H3	without metastasis
TCGA-BH-A0H5	without metastasis
TCGA-BH-A0H6	without metastasis
TCGA-BH-A0H9	without metastasis
TCGA-BH-A0HA	without metastasis
TCGA-BH-A0HB	without metastasis
TCGA-BH-A0HF	without metastasis
TCGA-BH-A0HI	without metastasis
TCGA-BH-A0HN	without metastasis
TCGA-BH-A0HQ	without metastasis
TCGA-BH-A0HU	without metastasis
TCGA-BH-A0HW	without metastasis
TCGA-BH-A0HY	without metastasis
TCGA-BH-A0RX	without metastasis
TCGA-BH-A0W4	without metastasis
TCGA-BH-A0W7	without metastasis
TCGA-BH-A0WA	without metastasis
TCGA-BH-A18F	without metastasis
TCGA-BH-A18G	without metastasis
TCGA-BH-A18H	without metastasis
TCGA-BH-A201	without metastasis
TCGA-BH-A202	without metastasis
TCGA-BH-A2L8	without metastasis
TCGA-BH-A42U	without metastasis
TCGA-BH-A5J0	without metastasis
TCGA-BH-A6R8	without metastasis
TCGA-BH-A6R9	without metastasis
TCGA-BH-A8FZ	without metastasis
TCGA-C8-A12L	without metastasis
TCGA-C8-A12M	without metastasis
TCGA-C8-A12N	without metastasis
TCGA-C8-A12O	without metastasis
TCGA-C8-A12V	without metastasis
TCGA-C8-A134	without metastasis
TCGA-C8-A1HE	without metastasis
TCGA-C8-A1HF	without metastasis
TCGA-C8-A1HG	without metastasis
TCGA-C8-A1HJ	without metastasis
TCGA-C8-A1HM	without metastasis
TCGA-C8-A1HN	without metastasis
TCGA-C8-A26Y	without metastasis
TCGA-C8-A26Z	without metastasis
TCGA-C8-A274	without metastasis
TCGA-C8-A27B	without metastasis
TCGA-C8-A3M8	without metastasis
TCGA-D8-A13Y	without metastasis
TCGA-D8-A142	without metastasis
TCGA-D8-A143	without metastasis
TCGA-D8-A146	without metastasis
TCGA-D8-A1J9	without metastasis
TCGA-D8-A1JG	without metastasis
TCGA-D8-A1JH	without metastasis
TCGA-D8-A1JJ	without metastasis
TCGA-D8-A1JK	without metastasis
TCGA-D8-A1JL	without metastasis
TCGA-D8-A1JP	without metastasis
TCGA-D8-A1JS	without metastasis
TCGA-D8-A1JT	without metastasis
TCGA-D8-A1JU	without metastasis
TCGA-D8-A1X7	without metastasis
TCGA-D8-A1XA	without metastasis
TCGA-D8-A1XF	without metastasis
TCGA-D8-A1XM	without metastasis
TCGA-D8-A1XQ	without metastasis
TCGA-D8-A1XU	without metastasis
TCGA-D8-A1XV	without metastasis
TCGA-D8-A1XW	without metastasis
TCGA-D8-A1XY	without metastasis
TCGA-D8-A1Y2	without metastasis
TCGA-D8-A27E	without metastasis
TCGA-D8-A27F	without metastasis
TCGA-D8-A27G	without metastasis
TCGA-D8-A27H	without metastasis
TCGA-D8-A27M	without metastasis
TCGA-D8-A27P	without metastasis
TCGA-D8-A27V	without metastasis
TCGA-D8-A27W	without metastasis
TCGA-D8-A4Z1	without metastasis
TCGA-D8-A73U	without metastasis
TCGA-D8-A73X	without metastasis
TCGA-E2-A105	without metastasis
TCGA-E2-A109	without metastasis
TCGA-E2-A10F	without metastasis
TCGA-E2-A14S	without metastasis
TCGA-E2-A14T	without metastasis
TCGA-E2-A14U	without metastasis
TCGA-E2-A14W	without metastasis
TCGA-E2-A14Y	without metastasis
TCGA-E2-A150	without metastasis
TCGA-E2-A154	without metastasis
TCGA-E2-A156	without metastasis
TCGA-E2-A159	without metastasis
TCGA-E2-A15C	without metastasis
TCGA-E2-A15D	without metastasis
TCGA-E2-A15F	without metastasis
TCGA-E2-A15G	without metastasis
TCGA-E2-A15I	without metastasis
TCGA-E2-A15J	without metastasis
TCGA-E2-A15L	without metastasis
TCGA-E2-A15P	without metastasis
TCGA-E2-A15T	without metastasis
TCGA-E2-A1B5	without metastasis
TCGA-E2-A1B6	without metastasis
TCGA-E2-A1BC	without metastasis
TCGA-E2-A1BD	without metastasis
TCGA-E2-A1IF	without metastasis
TCGA-E2-A1IH	without metastasis
TCGA-E2-A1II	without metastasis
TCGA-E2-A1IJ	without metastasis
TCGA-E2-A1IN	without metastasis
TCGA-E2-A1IO	without metastasis
TCGA-E2-A1IU	without metastasis
TCGA-E2-A1LG	without metastasis
TCGA-E2-A1LH	without metastasis
TCGA-E2-A1LS	without metastasis
TCGA-E2-A573	without metastasis
TCGA-E2-A574	without metastasis
TCGA-E2-A576	without metastasis
TCGA-E9-A1N8	without metastasis
TCGA-E9-A1N9	without metastasis
TCGA-E9-A1NA	without metastasis
TCGA-E9-A1NI	without metastasis
TCGA-E9-A1QZ	without metastasis
TCGA-E9-A1R4	without metastasis
TCGA-E9-A1R5	without metastasis
TCGA-E9-A1R6	without metastasis
TCGA-E9-A1R7	without metastasis
TCGA-E9-A1RA	without metastasis
TCGA-E9-A1RD	without metastasis
TCGA-E9-A1RH	without metastasis
TCGA-E9-A229	without metastasis
TCGA-E9-A22A	without metastasis
TCGA-E9-A22B	without metastasis
TCGA-E9-A22D	without metastasis
TCGA-E9-A22G	without metastasis
TCGA-E9-A244	without metastasis
TCGA-E9-A247	without metastasis
TCGA-E9-A248	without metastasis
TCGA-E9-A249	without metastasis
TCGA-E9-A295	without metastasis
TCGA-E9-A2JT	without metastasis
TCGA-E9-A3QA	without metastasis
TCGA-E9-A54X	without metastasis
TCGA-E9-A5FL	without metastasis
TCGA-E9-A5UO	without metastasis
TCGA-E9-A5UP	without metastasis
TCGA-EW-A1IY	without metastasis
TCGA-EW-A1J3	without metastasis
TCGA-EW-A1J5	without metastasis
TCGA-EW-A1J6	without metastasis
TCGA-EW-A1OW	without metastasis
TCGA-EW-A1OX	without metastasis
TCGA-EW-A1OY	without metastasis
TCGA-EW-A1OZ	without metastasis
TCGA-EW-A1P3	without metastasis
TCGA-EW-A1P4	without metastasis
TCGA-EW-A1PC	without metastasis
TCGA-EW-A1PF	without metastasis
TCGA-EW-A2FW	without metastasis
TCGA-EW-A3E8	without metastasis
TCGA-EW-A423	without metastasis
TCGA-EW-A6SA	without metastasis
TCGA-EW-A6SB	without metastasis
TCGA-EW-A6SC	without metastasis
TCGA-GI-A2C8	without metastasis
TCGA-GI-A2C9	without metastasis
TCGA-GM-A2DB	without metastasis
TCGA-GM-A2DD	without metastasis
TCGA-GM-A2DH	without metastasis
TCGA-GM-A2DI	without metastasis
TCGA-GM-A2DK	without metastasis
TCGA-GM-A2DL	without metastasis
TCGA-GM-A2DM	without metastasis
TCGA-GM-A2DN	without metastasis
TCGA-GM-A2DO	without metastasis
TCGA-GM-A3NW	without metastasis
TCGA-GM-A3XL	without metastasis
TCGA-HN-A2NL	without metastasis
TCGA-JL-A3YX	without metastasis
TCGA-LD-A9QF	without metastasis
TCGA-LL-A440	without metastasis
TCGA-LL-A441	without metastasis
TCGA-LL-A442	without metastasis
TCGA-LL-A50Y	without metastasis
TCGA-LL-A5YN	without metastasis
TCGA-LL-A5YO	without metastasis
TCGA-LL-A6FR	without metastasis
TCGA-LL-A73Y	without metastasis
TCGA-LL-A740	without metastasis
TCGA-LL-A8F5	without metastasis
TCGA-OL-A5D7	without metastasis
TCGA-OL-A5D8	without metastasis
TCGA-OL-A5DA	without metastasis
TCGA-OL-A5RX	without metastasis
TCGA-OL-A5RZ	without metastasis
TCGA-OL-A66J	without metastasis
TCGA-OL-A66L	without metastasis
TCGA-OL-A66P	without metastasis
TCGA-OL-A6VO	without metastasis
TCGA-OL-A6VQ	without metastasis
TCGA-OL-A6VR	without metastasis
TCGA-OL-A97C	without metastasis
TCGA-PE-A5DD	without metastasis
TCGA-PE-A5DE	without metastasis
TCGA-PL-A8LV	without metastasis
TCGA-PL-A8LY	without metastasis
TCGA-S3-A6ZF	without metastasis
TCGA-S3-AA10	without metastasis
TCGA-S3-AA11	without metastasis
TCGA-S3-AA14	without metastasis
TCGA-W8-A86G	without metastasis
TCGA-WT-AB44	without metastasis
TCGA-XX-A89A	without metastasis
TCGA-Z7-A8R6	without metastasis
