# Supplementary material for: Construction of a MicroRNA-Based Nomogram for Prediction of Lung Metastasis in Breast Cancer Patients
Source: Front Genet. 2021 Feb 19;11:580138. doi: 10.3389/fgene.2020.580138 (PMC7933652; doi:10.3389/fgene.2020.580138)
Supplement: Supplementary file 1 [file Data_Sheet_1.zip › supplementary data/supplementary tables /Supplementary Table 6.xlsx]

## Sheet: up-regulated miRNAs
Table S6. Gene ontology (GO) enrichment analysis of hub genes of five up-regulated miRNAs
ID	Description	GeneRatio	BgRatio	pvalue	p.adjust	qvalue	geneID	Count
GO:0006913	nucleocytoplasmic transport	12/86	343/18670	5.51657e-08	7.91743e-05	5.62634e-05	STAT3/XPO1/RANGAP1/KPNA3/IPO9/FYTTD1/TSC2/SMAD3/U2AF2/NF1/ATXN1/NUP153	12
GO:0051169	nuclear transport	12/86	346/18670	6.067e-08	7.91743e-05	5.62634e-05	STAT3/XPO1/RANGAP1/KPNA3/IPO9/FYTTD1/TSC2/SMAD3/U2AF2/NF1/ATXN1/NUP153	12
GO:0000209	protein polyubiquitination	11/86	310/18670	1.79207e-07	0.00015591	0.000110794	FBXO31/WSB1/FBXO10/NEDD4L/HUWE1/UBOX5/UBE3B/HECTD1/RNF34/RNF19B/CBL	11
GO:0014065	phosphatidylinositol 3-kinase signaling	8/86	148/18670	4.05942e-07	0.000264877	0.000188229	PIK3CA/GAB1/PDGFB/EPOR/CBL/TSC2/PIK3CB/NF1	8
GO:0051148	negative regulation of muscle cell differentiation	6/86	65/18670	5.31867e-07	0.000277635	0.000197295	PDGFB/FRS2/PDCD4/HDAC4/BDNF/MECP2	6
GO:1902893	regulation of pri-miRNA transcription by RNA polymerase II	5/86	41/18670	1.21263e-06	0.000519106	0.000368891	STAT3/PDGFB/HDAC4/SMAD3/SREBF1	5
GO:1901653	cellular response to peptide	11/86	385/18670	1.52296e-06	0.000519106	0.000368891	PIK3CA/CRK/STAT3/GAB1/RANGAP1/APP/TSC2/SREBF1/ROCK2/PKM/CPEB2	11
GO:0014066	regulation of phosphatidylinositol 3-kinase signaling	7/86	124/18670	1.67258e-06	0.000519106	0.000368891	PIK3CA/GAB1/PDGFB/EPOR/CBL/TSC2/PIK3CB	7
GO:0048015	phosphatidylinositol-mediated signaling	8/86	181/18670	1.86175e-06	0.000519106	0.000368891	PIK3CA/GAB1/PDGFB/EPOR/CBL/TSC2/PIK3CB/NF1	8
GO:0048017	inositol lipid-mediated signaling	8/86	184/18670	2.1053e-06	0.000519106	0.000368891	PIK3CA/GAB1/PDGFB/EPOR/CBL/TSC2/PIK3CB/NF1	8
GO:0071375	cellular response to peptide hormone stimulus	10/86	321/18670	2.1878e-06	0.000519106	0.000368891	PIK3CA/CRK/STAT3/GAB1/RANGAP1/TSC2/SREBF1/ROCK2/PKM/CPEB2	10
GO:0061614	pri-miRNA transcription by RNA polymerase II	5/86	47/18670	2.42887e-06	0.000528279	0.000375409	STAT3/PDGFB/HDAC4/SMAD3/SREBF1	5
GO:0001655	urogenital system development	10/86	330/18670	2.80043e-06	0.00055915	0.000397347	CRKL/PDGFB/FRS2/AR/SMAD3/SMAD2/NF1/NIPBL/COL4A1/GDF11	10
GO:0014068	positive regulation of phosphatidylinositol 3-kinase signaling	6/86	87/18670	2.99927e-06	0.00055915	0.000397347	PIK3CA/GAB1/PDGFB/EPOR/CBL/PIK3CB	6
GO:0034504	protein localization to nucleus	9/86	262/18670	3.29832e-06	0.000573907	0.000407834	STAT3/XPO1/RANGAP1/KPNA3/IPO9/TSC2/SMAD3/NF1/NUP153	9
GO:0006606	protein import into nucleus	7/86	143/18670	4.32841e-06	0.000706072	0.000501754	STAT3/KPNA3/IPO9/TSC2/SMAD3/NF1/NUP153	7
GO:0035264	multicellular organism growth	7/86	146/18670	4.96561e-06	0.000762367	0.000541759	PIK3CA/STAT3/AR/APP/ATRX/NIPBL/SPTBN4	7
GO:0051170	import into nucleus	7/86	163/18670	1.02373e-05	0.00148441	0.00105486	STAT3/KPNA3/IPO9/TSC2/SMAD3/NF1/NUP153	7
GO:0016358	dendrite development	8/86	233/18670	1.19864e-05	0.00154793	0.0011	FBXO31/NEDD4L/CRK/CRKL/RERE/APP/MECP2/DNM1L	8
GO:1902895	positive regulation of pri-miRNA transcription by RNA polymerase II	4/86	31/18670	1.20071e-05	0.00154793	0.0011	STAT3/PDGFB/SMAD3/SREBF1	4
GO:0040014	regulation of multicellular organism growth	5/86	66/18670	1.32124e-05	0.00154793	0.0011	PIK3CA/STAT3/APP/NIPBL/SPTBN4	5
GO:1904888	cranial skeletal system development	5/86	66/18670	1.32124e-05	0.00154793	0.0011	CRKL/SMAD3/SMAD2/NIPBL/MED12	5
GO:0006096	glycolytic process	6/86	113/18670	1.36407e-05	0.00154793	0.0011	STAT3/DHTKD1/APP/HDAC4/NUP153/PKM	6
GO:0006757	ATP generation from ADP	6/86	114/18670	1.43458e-05	0.00156011	0.00110866	STAT3/DHTKD1/APP/HDAC4/NUP153/PKM	6
GO:0051896	regulation of protein kinase B signaling	8/86	244/18670	1.67338e-05	0.00169228	0.00120258	PIK3CA/GAB1/PDGFB/KITLG/HIP1/FRS2/TSC2/PIK3CB	8
GO:0051897	positive regulation of protein kinase B signaling	7/86	176/18670	1.68579e-05	0.00169228	0.00120258	PIK3CA/GAB1/PDGFB/KITLG/HIP1/FRS2/PIK3CB	7
GO:0046031	ADP metabolic process	6/86	122/18670	2.11146e-05	0.00204108	0.00145045	STAT3/DHTKD1/APP/HDAC4/NUP153/PKM	6
GO:0043405	regulation of MAP kinase activity	9/86	337/18670	2.4795e-05	0.00228406	0.00162312	CRK/CRKL/PDGFB/KITLG/TAOK1/FRS2/PDCD4/PIK3CB/NF1	9
GO:0051056	regulation of small GTPase mediated signal transduction	9/86	338/18670	2.53785e-05	0.00228406	0.00162312	CRK/CRKL/ITPKB/KITLG/EPOR/CBL/TSC2/NF1/RHOB	9
GO:0048608	reproductive structure development	10/86	431/18670	2.86693e-05	0.00240132	0.00170644	CRKL/CCND1/PDGFB/KITLG/EPOR/FRS2/AR/CBL/ATRX/NIPBL	10
GO:0017038	protein import	7/86	192/18670	2.95145e-05	0.00240132	0.00170644	STAT3/KPNA3/IPO9/TSC2/SMAD3/NF1/NUP153	7
GO:0061458	reproductive system development	10/86	434/18670	3.04088e-05	0.00240132	0.00170644	CRKL/CCND1/PDGFB/KITLG/EPOR/FRS2/AR/CBL/ATRX/NIPBL	10
GO:0048638	regulation of developmental growth	9/86	347/18670	3.11766e-05	0.00240132	0.00170644	NEDD4L/PIK3CA/STAT3/AR/APP/CTTN/BDNF/NIPBL/SPTBN4	9
GO:0043434	response to peptide hormone	10/86	436/18670	3.16181e-05	0.00240132	0.00170644	PIK3CA/CRK/STAT3/GAB1/RANGAP1/TSC2/SREBF1/ROCK2/PKM/CPEB2	10
GO:0006165	nucleoside diphosphate phosphorylation	6/86	132/18670	3.29697e-05	0.00240132	0.00170644	STAT3/DHTKD1/APP/HDAC4/NUP153/PKM	6
GO:0043491	protein kinase B signaling	8/86	269/18670	3.36386e-05	0.00240132	0.00170644	PIK3CA/GAB1/PDGFB/KITLG/HIP1/FRS2/TSC2/PIK3CB	8
GO:0009135	purine nucleoside diphosphate metabolic process	6/86	134/18670	3.58818e-05	0.00240132	0.00170644	STAT3/DHTKD1/APP/HDAC4/NUP153/PKM	6
GO:0009179	purine ribonucleoside diphosphate metabolic process	6/86	134/18670	3.58818e-05	0.00240132	0.00170644	STAT3/DHTKD1/APP/HDAC4/NUP153/PKM	6
GO:0046939	nucleotide phosphorylation	6/86	134/18670	3.58818e-05	0.00240132	0.00170644	STAT3/DHTKD1/APP/HDAC4/NUP153/PKM	6
GO:0009185	ribonucleoside diphosphate metabolic process	6/86	136/18670	3.8997e-05	0.00248852	0.00176841	STAT3/DHTKD1/APP/HDAC4/NUP153/PKM	6
GO:0007265	Ras protein signal transduction	10/86	448/18670	3.97765e-05	0.00248852	0.00176841	CRK/CRKL/ITPKB/KITLG/EPOR/CBL/NF1/RHOB/ROCK2/RAB34	10
GO:1903146	regulation of autophagy of mitochondrion	4/86	42/18670	4.10955e-05	0.00248852	0.00176841	TSC2/CTTN/SREBF1/DNM1L	4
GO:0008584	male gonad development	6/86	138/18670	4.23256e-05	0.00248852	0.00176841	CRKL/CCND1/KITLG/AR/CBL/ATRX	6
GO:0061008	hepaticobiliary system development	6/86	138/18670	4.23256e-05	0.00248852	0.00176841	PIK3CA/CCND1/SMAD3/NF1/NIPBL/PKM	6
GO:0046546	development of primary male sexual characteristics	6/86	139/18670	4.40732e-05	0.00248852	0.00176841	CRKL/CCND1/KITLG/AR/CBL/ATRX	6
GO:0016570	histone modification	10/86	454/18670	4.44905e-05	0.00248852	0.00176841	HUWE1/HDAC4/SREBF1/NCOA3/MTA1/KMT2A/ATRX/MECP2/NIPBL/KANSL3	10
GO:0030100	regulation of endocytosis	7/86	205/18670	4.48124e-05	0.00248852	0.00176841	NEDD4L/HIP1/LDLRAP1/CBL/TSC2/PIK3CB/DNM1L	7
GO:0032386	regulation of intracellular transport	9/86	370/18670	5.13196e-05	0.0027905	0.00198301	HUWE1/XPO1/RANGAP1/LDLRAP1/SMAD3/YWHAZ/NF1/SREBF1/NUP153	9
GO:0048701	embryonic cranial skeleton morphogenesis	4/86	45/18670	5.41317e-05	0.00285105	0.00202604	SMAD3/SMAD2/NIPBL/MED12	4
GO:0051098	regulation of binding	9/86	373/18670	5.46179e-05	0.00285105	0.00202604	CRK/PDGFB/LDLRAP1/APP/HDAC4/SMAD3/SMAD2/BDNF/NIPBL	9
GO:0016569	covalent chromatin modification	10/86	474/18670	6.38151e-05	0.00326583	0.00232079	HUWE1/HDAC4/SREBF1/NCOA3/MTA1/KMT2A/ATRX/MECP2/NIPBL/KANSL3	10
GO:0006090	pyruvate metabolic process	6/86	150/18670	6.74002e-05	0.00338297	0.00240403	STAT3/DHTKD1/APP/HDAC4/NUP153/PKM	6
GO:1990090	cellular response to nerve growth factor stimulus	4/86	49/18670	7.59055e-05	0.00373799	0.00265631	CRK/APP/CBL/BDNF	4
GO:0009132	nucleoside diphosphate metabolic process	6/86	154/18670	7.79888e-05	0.00376946	0.00267868	STAT3/DHTKD1/APP/HDAC4/NUP153/PKM	6
GO:0046034	ATP metabolic process	8/86	304/18670	7.95403e-05	0.00377455	0.0026823	STAT3/DHTKD1/APP/HDAC4/MECP2/NUP153/PKM/DNM1L	8
GO:0045807	positive regulation of endocytosis	5/86	98/18670	8.94582e-05	0.00416939	0.00296288	NEDD4L/HIP1/LDLRAP1/CBL/DNM1L	5
GO:1990089	response to nerve growth factor	4/86	52/18670	9.59743e-05	0.00433436	0.00308011	CRK/APP/CBL/BDNF	4
GO:0046661	male sex differentiation	6/86	160/18670	9.6319e-05	0.00433436	0.00308011	CRKL/CCND1/KITLG/AR/CBL/ATRX	6
GO:0046823	negative regulation of nucleocytoplasmic transport	3/86	20/18670	0.000101651	0.00449677	0.00319553	RANGAP1/NF1/NUP153	3
GO:0000186	activation of MAPKK activity	4/86	53/18670	0.000103446	0.0044999	0.00319775	CRK/CRKL/TAOK1/FRS2	4
GO:0046578	regulation of Ras protein signal transduction	7/86	238/18670	0.00011441	0.00489525	0.0034787	CRK/CRKL/ITPKB/KITLG/EPOR/CBL/NF1	7
GO:0046822	regulation of nucleocytoplasmic transport	5/86	104/18670	0.000118552	0.00499064	0.00354648	XPO1/RANGAP1/SMAD3/NF1/NUP153	5
GO:1901342	regulation of vasculature development	9/86	422/18670	0.000139755	0.00578986	0.00411443	STAT3/GAB1/PDGFB/PDCD4/NF1/RHOB/MECP2/ROCK2/PKM	9
GO:0071902	positive regulation of protein serine/threonine kinase activity	8/86	334/18670	0.000152332	0.0061828	0.00439366	CRK/CRKL/CCND1/PDGFB/KITLG/TAOK1/FRS2/PIK3CB	8
GO:0033157	regulation of intracellular protein transport	7/86	250/18670	0.000155103	0.0061828	0.00439366	HUWE1/XPO1/RANGAP1/SMAD3/YWHAZ/NF1/SREBF1	7
GO:0051151	negative regulation of smooth muscle cell differentiation	3/86	23/18670	0.000156347	0.0061828	0.00439366	PDGFB/PDCD4/MECP2	3
GO:0048732	gland development	9/86	434/18670	0.000172414	0.00669122	0.00475496	PIK3CA/CRKL/CCND1/FRS2/AR/SMAD3/SMAD2/NF1/PKM	9
GO:0071559	response to transforming growth factor beta	7/86	255/18670	0.000175197	0.00669122	0.00475496	CRK/CRKL/CBL/SMAD3/SMAD2/YES1/ROCK2	7
GO:0010821	regulation of mitochondrion organization	6/86	179/18670	0.000177964	0.00669122	0.00475496	HUWE1/TSC2/CTTN/YWHAZ/SREBF1/DNM1L	6
GO:0050730	regulation of peptidyl-tyrosine phosphorylation	7/86	256/18670	0.000179458	0.00669122	0.00475496	STAT3/PDGFB/KITLG/APP/CBL/BDNF/YES1	7
GO:0043406	positive regulation of MAP kinase activity	7/86	258/18670	0.000188232	0.00685217	0.00486934	CRK/CRKL/PDGFB/KITLG/TAOK1/FRS2/PIK3CB	7
GO:0051147	regulation of muscle cell differentiation	6/86	181/18670	0.000189025	0.00685217	0.00486934	PDGFB/FRS2/PDCD4/HDAC4/BDNF/MECP2	6
GO:0070997	neuron death	8/86	348/18670	0.000201534	0.00711403	0.00505543	PIK3CA/STAT3/APP/CBL/HDAC4/BDNF/NF1/MECP2	8
GO:0030325	adrenal gland development	3/86	25/18670	0.000201701	0.00711403	0.00505543	SMAD3/SMAD2/NF1	3
GO:0046579	positive regulation of Ras protein signal transduction	4/86	64/18670	0.00021598	0.00751611	0.00534115	CRKL/ITPKB/KITLG/EPOR	4
GO:0007173	epidermal growth factor receptor signaling pathway	5/86	119/18670	0.000223071	0.00766072	0.00544391	PIK3CA/GAB1/HIP1/APP/CBL	5
GO:1903578	regulation of ATP metabolic process	5/86	121/18670	0.000241062	0.00817107	0.00580659	STAT3/APP/HDAC4/NUP153/DNM1L	5
GO:0007548	sex differentiation	7/86	270/18670	0.000248456	0.00831374	0.00590797	CRKL/CCND1/KITLG/AR/CBL/ATRX/NIPBL	7
GO:0010971	positive regulation of G2/M transition of mitotic cell cycle	3/86	27/18670	0.00025481	0.00841839	0.00598234	CCND1/APP/MECP2	3
GO:0043687	post-translational protein modification	8/86	361/18670	0.000258268	0.008426	0.00598774	FBXO31/WSB1/FBXO10/ASB11/SOCS6/APP/SHISA5/VCAN	8
GO:0051168	nuclear export	6/86	194/18670	0.000274837	0.00885585	0.00629321	XPO1/RANGAP1/FYTTD1/U2AF2/ATXN1/NUP153	6
GO:0007411	axon guidance	7/86	276/18670	0.000283917	0.00903687	0.00642185	PIK3CA/GAB1/FRS2/APP/PIK3CB/BDNF/SPTBN4	7
GO:0097485	neuron projection guidance	7/86	277/18670	0.000290204	0.00912571	0.00648497	PIK3CA/GAB1/FRS2/APP/PIK3CB/BDNF/SPTBN4	7
GO:0036293	response to decreased oxygen levels	8/86	370/18670	0.000304746	0.00941497	0.00669053	CBL/SMAD3/NF1/MECP2/ROCK2/PKM/DNM1L/CPEB2	8
GO:0016052	carbohydrate catabolic process	6/86	198/18670	0.000306618	0.00941497	0.00669053	STAT3/DHTKD1/APP/HDAC4/NUP153/PKM	6
GO:0033032	regulation of myeloid cell apoptotic process	3/86	29/18670	0.000316206	0.00948618	0.00674114	ITPKB/KITLG/PIK3CB	3
GO:0044030	regulation of DNA methylation	3/86	29/18670	0.000316206	0.00948618	0.00674114	PIK3CA/KMT2A/MECP2	3
GO:0051057	positive regulation of small GTPase mediated signal transduction	4/86	71/18670	0.000322297	0.00955902	0.0067929	CRKL/ITPKB/KITLG/EPOR	4
GO:0021700	developmental maturation	7/86	284/18670	0.000337423	0.0097535	0.0069311	RERE/APP/YWHAZ/NF1/MECP2/GDF11/SPTBN4	7
GO:0006305	DNA alkylation	4/86	72/18670	0.000340065	0.0097535	0.0069311	PIK3CA/KMT2A/ATRX/MECP2	4
GO:0006306	DNA methylation	4/86	72/18670	0.000340065	0.0097535	0.0069311	PIK3CA/KMT2A/ATRX/MECP2	4
GO:1902751	positive regulation of cell cycle G2/M phase transition	3/86	30/18670	0.000350174	0.00993428	0.00705957	CCND1/APP/MECP2	3
GO:0001889	liver development	5/86	135/18670	0.000399786	0.0112198	0.0079731	PIK3CA/CCND1/SMAD3/NF1/PKM	5
GO:0072001	renal system development	7/86	293/18670	0.000407	0.0113007	0.00803061	PDGFB/SMAD3/SMAD2/NF1/NIPBL/COL4A1/GDF11	7
GO:0000422	autophagy of mitochondrion	4/86	76/18670	0.000418199	0.0113698	0.00807967	TSC2/CTTN/SREBF1/DNM1L	4
GO:0061726	mitochondrion disassembly	4/86	76/18670	0.000418199	0.0113698	0.00807967	TSC2/CTTN/SREBF1/DNM1L	4
GO:0006110	regulation of glycolytic process	4/86	77/18670	0.000439575	0.0117071	0.00831935	STAT3/APP/HDAC4/NUP153	4
GO:0016575	histone deacetylation	4/86	77/18670	0.000439575	0.0117071	0.00831935	HDAC4/SREBF1/MTA1/NIPBL	4
GO:0090068	positive regulation of cell cycle process	7/86	298/18670	0.000450351	0.0118729	0.00843719	CCND1/PDGFB/APP/ATRX/MECP2/NIPBL/ROCK2	7
GO:0070482	response to oxygen levels	8/86	394/18670	0.000463032	0.0120124	0.00853632	CBL/SMAD3/NF1/MECP2/ROCK2/PKM/DNM1L/CPEB2	8
GO:0033028	myeloid cell apoptotic process	3/86	33/18670	0.00046591	0.0120124	0.00853632	ITPKB/KITLG/PIK3CB	3
GO:0010810	regulation of cell-substrate adhesion	6/86	215/18670	0.00047524	0.0120124	0.00853632	CRK/CRKL/PIK3CB/SMAD3/NF1/ROCK2	6
GO:0010769	regulation of cell morphogenesis involved in differentiation	7/86	301/18670	0.000478084	0.0120124	0.00853632	FBXO31/NEDD4L/CRK/CRKL/CTTN/BDNF/DNM1L	7
GO:0018205	peptidyl-lysine modification	8/86	397/18670	0.000486814	0.0120124	0.00853632	RANGAP1/HDAC4/NCOA3/KMT2A/ATRX/MECP2/NUP153/KANSL3	8
GO:0032869	cellular response to insulin stimulus	6/86	216/18670	0.000487036	0.0120124	0.00853632	PIK3CA/GAB1/TSC2/SREBF1/PKM/CPEB2	6
GO:0062013	positive regulation of small molecule metabolic process	5/86	141/18670	0.000487859	0.0120124	0.00853632	STAT3/PDGFB/LDLRAP1/APP/SREBF1	5
GO:0008406	gonad development	6/86	217/18670	0.00049906	0.0120606	0.00857059	CRKL/CCND1/KITLG/AR/CBL/ATRX	6
GO:0043393	regulation of protein binding	6/86	217/18670	0.00049906	0.0120606	0.00857059	CRK/PDGFB/LDLRAP1/APP/HDAC4/BDNF	6
GO:0038127	ERBB signaling pathway	5/86	142/18670	0.000503851	0.0120647	0.0085735	PIK3CA/GAB1/HIP1/APP/CBL	5
GO:0031056	regulation of histone modification	5/86	143/18670	0.000520235	0.0123164	0.00875236	SREBF1/KMT2A/ATRX/MECP2/NIPBL	5
GO:0009952	anterior/posterior pattern specification	6/86	219/18670	0.0005238	0.0123164	0.00875236	CRKL/FRS2/SMAD3/SMAD2/MED12/GDF11	6
GO:2001233	regulation of apoptotic signaling pathway	8/86	406/18670	0.000564186	0.0131475	0.009343	RNF34/AR/SMAD3/CTTN/BDNF/YWHAZ/NF1/DNM1L	8
GO:0045137	development of primary sexual characteristics	6/86	223/18670	0.000576143	0.0132715	0.00943107	CRKL/CCND1/KITLG/AR/CBL/ATRX	6
GO:0050808	synapse organization	8/86	408/18670	0.000582665	0.0132715	0.00943107	CRKL/APP/CTTN/BDNF/YWHAZ/MECP2/DNM1L/COL4A1	8
GO:0010212	response to ionizing radiation	5/86	147/18670	0.000589812	0.0132715	0.00943107	CCND1/CBL/RHOB/MTA1/NIPBL	5
GO:0097191	extrinsic apoptotic signaling pathway	6/86	224/18670	0.000589843	0.0132715	0.00943107	RNF34/KITLG/AR/SMAD3/CTTN/NF1	6
GO:1901214	regulation of neuron death	7/86	313/18670	0.000602978	0.013451	0.00955867	PIK3CA/STAT3/CBL/HDAC4/BDNF/NF1/MECP2	7
GO:0048592	eye morphogenesis	5/86	149/18670	0.000627112	0.0137543	0.00977419	STAT3/FRS2/NF1/NIPBL/GDF11	5
GO:0050773	regulation of dendrite development	5/86	149/18670	0.000627112	0.0137543	0.00977419	FBXO31/NEDD4L/CRK/CRKL/DNM1L	5
GO:1903320	regulation of protein modification by small protein conjugation or removal	6/86	231/18670	0.000692979	0.0150607	0.0107025	HUWE1/DCUN1D4/HDAC4/U2AF2/MTA1/DNM1L	6
GO:0043470	regulation of carbohydrate catabolic process	4/86	87/18670	0.000698216	0.0150607	0.0107025	STAT3/APP/HDAC4/NUP153	4
GO:0071695	anatomical structure maturation	6/86	232/18670	0.000708786	0.0151634	0.0107755	RERE/APP/NF1/MECP2/GDF11/SPTBN4	6
GO:0010770	positive regulation of cell morphogenesis involved in differentiation	5/86	154/18670	0.0007281	0.0152198	0.0108156	FBXO31/CRK/CRKL/BDNF/DNM1L	5
GO:0061097	regulation of protein tyrosine kinase activity	4/86	88/18670	0.000728917	0.0152198	0.0108156	PDGFB/APP/CBL/BDNF	4
GO:0097194	execution phase of apoptosis	4/86	88/18670	0.000728917	0.0152198	0.0108156	RNF34/TAOK1/DNM1L/AIFM3	4
GO:0009896	positive regulation of catabolic process	8/86	425/18670	0.000760413	0.0155021	0.0110162	ASB11/NEDD4L/RNF19B/APP/TSC2/PIK3CB/TNRC6A/ROCK2	8
GO:0033574	response to testosterone	3/86	39/18670	0.000765023	0.0155021	0.0110162	AR/CBL/ROCK2	3
GO:0001656	metanephros development	4/86	90/18670	0.000793165	0.0155021	0.0110162	PDGFB/NF1/NIPBL/GDF11	4
GO:0031058	positive regulation of histone modification	4/86	90/18670	0.000793165	0.0155021	0.0110162	SREBF1/KMT2A/MECP2/NIPBL	4
GO:0010506	regulation of autophagy	7/86	328/18670	0.000794209	0.0155021	0.0110162	PIK3CA/STAT3/TSC2/PIK3CB/CTTN/SREBF1/DNM1L	7
GO:0001764	neuron migration	5/86	157/18670	0.000794257	0.0155021	0.0110162	FBXO31/CRK/CRKL/STAT3/NIPBL	5
GO:0019827	stem cell population maintenance	5/86	157/18670	0.000794257	0.0155021	0.0110162	STAT3/SMAD2/NCOA3/NIPBL/MED12	5
GO:0043467	regulation of generation of precursor metabolites and energy	5/86	157/18670	0.000794257	0.0155021	0.0110162	PIK3CA/STAT3/APP/HDAC4/NUP153	5
GO:0048568	embryonic organ development	8/86	428/18670	0.000795895	0.0155021	0.0110162	PDGFB/KITLG/FRS2/SMAD3/SMAD2/KMT2A/NIPBL/MED12	8
GO:0051402	neuron apoptotic process	6/86	239/18670	0.000827405	0.0159965	0.0113675	PIK3CA/APP/HDAC4/BDNF/NF1/MECP2	6
GO:0098727	maintenance of cell number	5/86	159/18670	0.00084079	0.0161358	0.0114665	STAT3/SMAD2/NCOA3/NIPBL/MED12	5
GO:0032147	activation of protein kinase activity	7/86	333/18670	0.000867651	0.0164707	0.0117045	PIK3CA/CRK/CRKL/PDGFB/TAOK1/FRS2/PIK3CB	7
GO:0050673	epithelial cell proliferation	8/86	434/18670	0.000870864	0.0164707	0.0117045	STAT3/CCND1/PDGFB/FRS2/AR/PIK3CB/SMAD3/NF1	8
GO:0006476	protein deacetylation	4/86	93/18670	0.000896892	0.0167206	0.0118821	HDAC4/SREBF1/MTA1/NIPBL	4
GO:0048704	embryonic skeletal system morphogenesis	4/86	93/18670	0.000896892	0.0167206	0.0118821	SMAD3/SMAD2/NIPBL/MED12	4
GO:0007440	foregut morphogenesis	2/86	10/18670	0.00092138	0.0168168	0.0119505	SMAD3/SMAD2	2
GO:0048340	paraxial mesoderm morphogenesis	2/86	10/18670	0.00092138	0.0168168	0.0119505	SMAD3/SMAD2	2
GO:0090205	positive regulation of cholesterol metabolic process	2/86	10/18670	0.00092138	0.0168168	0.0119505	LDLRAP1/SREBF1	2
GO:0044728	DNA methylation or demethylation	4/86	94/18670	0.000933494	0.0168935	0.012005	PIK3CA/KMT2A/ATRX/MECP2	4
GO:0045931	positive regulation of mitotic cell cycle	5/86	163/18670	0.000939926	0.0168935	0.012005	CCND1/PDGFB/APP/MECP2/NIPBL	5
GO:0051154	negative regulation of striated muscle cell differentiation	3/86	42/18670	0.000951471	0.0168935	0.012005	FRS2/HDAC4/BDNF	3
GO:2001222	regulation of neuron migration	3/86	42/18670	0.000951471	0.0168935	0.012005	FBXO31/STAT3/NIPBL	3
GO:0048010	vascular endothelial growth factor receptor signaling pathway	4/86	96/18670	0.00100983	0.0178085	0.0126552	PIK3CA/CRK/PIK3CB/ROCK2	4
GO:0071560	cellular response to transforming growth factor beta stimulus	6/86	249/18670	0.00102282	0.0179165	0.012732	CRK/CRKL/CBL/SMAD3/SMAD2/YES1	6
GO:0032956	regulation of actin cytoskeleton organization	7/86	343/18670	0.00103061	0.0179327	0.0127434	CRK/TAOK1/SMAD3/CTTN/RHOB/ROCK2/SPTBN4	7
GO:0045637	regulation of myeloid cell differentiation	6/86	251/18670	0.00106584	0.0183391	0.0130323	ITPKB/STAT3/KITLG/NF1/KMT2A/TNRC6A	6
GO:0009314	response to radiation	8/86	448/18670	0.00106802	0.0183391	0.0130323	CCND1/APP/CBL/NF1/RHOB/MTA1/MECP2/NIPBL	8
GO:0018023	peptidyl-lysine trimethylation	3/86	44/18670	0.00109042	0.0184804	0.0131327	KMT2A/ATRX/MECP2	3
GO:2000404	regulation of T cell migration	3/86	44/18670	0.00109042	0.0184804	0.0131327	CRK/CRKL/APP	3
GO:0014870	response to muscle inactivity	2/86	11/18670	0.00112276	0.0185469	0.0131799	HDAC4/PKM	2
GO:0033327	Leydig cell differentiation	2/86	11/18670	0.00112276	0.0185469	0.0131799	CCND1/AR	2
GO:0072683	T cell extravasation	2/86	11/18670	0.00112276	0.0185469	0.0131799	CRK/CRKL	2
GO:1900112	regulation of histone H3-K9 trimethylation	2/86	11/18670	0.00112276	0.0185469	0.0131799	ATRX/MECP2	2
GO:0003002	regionalization	7/86	351/18670	0.0011776	0.0193304	0.0137367	CRKL/FRS2/AR/SMAD3/SMAD2/MED12/GDF11	7
GO:1902903	regulation of supramolecular fiber organization	7/86	353/18670	0.0012168	0.0195305	0.0138789	TAOK1/APP/SMAD3/CTTN/MECP2/ROCK2/SPTBN4	7
GO:0048259	regulation of receptor-mediated endocytosis	4/86	101/18670	0.00121972	0.0195305	0.0138789	HIP1/LDLRAP1/CBL/PIK3CB	4
GO:1903008	organelle disassembly	4/86	101/18670	0.00121972	0.0195305	0.0138789	TSC2/CTTN/SREBF1/DNM1L	4
GO:1903426	regulation of reactive oxygen species biosynthetic process	4/86	101/18670	0.00121972	0.0195305	0.0138789	STAT3/HDAC4/SMAD3/ROCK2	4
GO:0031589	cell-substrate adhesion	7/86	354/18670	0.00123678	0.0196829	0.0139872	CRK/CRKL/PIK3CB/SMAD3/CTTN/NF1/ROCK2	7
GO:2001252	positive regulation of chromosome organization	5/86	174/18670	0.00125746	0.0198908	0.0141349	SREBF1/KMT2A/ATRX/MECP2/NIPBL	5
GO:0021549	cerebellum development	4/86	102/18670	0.00126509	0.0198909	0.014135	CRK/CRKL/RERE/MECP2	4
GO:0035601	protein deacylation	4/86	103/18670	0.00131163	0.0198951	0.014138	HDAC4/SREBF1/MTA1/NIPBL	4
GO:1905269	positive regulation of chromatin organization	4/86	103/18670	0.00131163	0.0198951	0.014138	SREBF1/KMT2A/MECP2/NIPBL	4
GO:0014911	positive regulation of smooth muscle cell migration	3/86	47/18670	0.00132182	0.0198951	0.014138	CRK/PDGFB/HDAC4	3
GO:0042551	neuron maturation	3/86	47/18670	0.00132182	0.0198951	0.014138	APP/MECP2/SPTBN4	3
GO:0001666	response to hypoxia	7/86	359/18670	0.00134059	0.0198951	0.014138	SMAD3/NF1/MECP2/ROCK2/PKM/DNM1L/CPEB2	7
GO:0034086	maintenance of sister chromatid cohesion	2/86	12/18670	0.00134329	0.0198951	0.014138	ATRX/NIPBL	2
GO:0034088	maintenance of mitotic sister chromatid cohesion	2/86	12/18670	0.00134329	0.0198951	0.014138	ATRX/NIPBL	2
GO:0043696	dedifferentiation	2/86	12/18670	0.00134329	0.0198951	0.014138	PDGFB/NCOA3	2
GO:0043697	cell dedifferentiation	2/86	12/18670	0.00134329	0.0198951	0.014138	PDGFB/NCOA3	2
GO:0072520	seminiferous tubule development	2/86	12/18670	0.00134329	0.0198951	0.014138	AR/ATRX	2
GO:0071887	leukocyte apoptotic process	4/86	104/18670	0.00135935	0.0198951	0.014138	CRKL/ITPKB/KITLG/PIK3CB	4
GO:0098732	macromolecule deacylation	4/86	104/18670	0.00135935	0.0198951	0.014138	HDAC4/SREBF1/MTA1/NIPBL	4
GO:0007528	neuromuscular junction development	3/86	48/18670	0.00140528	0.0198951	0.014138	CRKL/APP/COL4A1	3
GO:0008542	visual learning	3/86	48/18670	0.00140528	0.0198951	0.014138	APP/NF1/MECP2	3
GO:0051150	regulation of smooth muscle cell differentiation	3/86	48/18670	0.00140528	0.0198951	0.014138	PDGFB/PDCD4/MECP2	3
GO:0061647	histone H3-K9 modification	3/86	48/18670	0.00140528	0.0198951	0.014138	KMT2A/ATRX/MECP2	3
GO:0001654	eye development	7/86	362/18670	0.00140608	0.0198951	0.014138	STAT3/FRS2/SMAD3/NF1/NIPBL/COL4A1/GDF11	7
GO:0007409	axonogenesis	8/86	468/18670	0.00141019	0.0198951	0.014138	PIK3CA/GAB1/FRS2/APP/PIK3CB/CTTN/BDNF/SPTBN4	8
GO:0042326	negative regulation of phosphorylation	8/86	468/18670	0.00141019	0.0198951	0.014138	CRKL/STAT3/PPP2R5D/PDCD4/CBL/HDAC4/TSC2/NF1	8
GO:0006611	protein export from nucleus	5/86	179/18670	0.00142543	0.0199372	0.0141679	XPO1/RANGAP1/FYTTD1/U2AF2/NUP153	5
GO:0018108	peptidyl-tyrosine phosphorylation	7/86	363/18670	0.00142845	0.0199372	0.0141679	STAT3/PDGFB/KITLG/APP/CBL/BDNF/YES1	7
GO:0048546	digestive tract morphogenesis	3/86	49/18670	0.00149197	0.0205676	0.0146159	SMAD3/SMAD2/NIPBL	3
GO:0018212	peptidyl-tyrosine modification	7/86	366/18670	0.00149726	0.0205676	0.0146159	STAT3/PDGFB/KITLG/APP/CBL/BDNF/YES1	7
GO:0150063	visual system development	7/86	366/18670	0.00149726	0.0205676	0.0146159	STAT3/FRS2/SMAD3/NF1/NIPBL/COL4A1/GDF11	7
GO:0046854	phosphatidylinositol phosphorylation	3/86	50/18670	0.00158196	0.021294	0.0151321	PIK3CA/SOCS6/PIK3CB	3
GO:0007183	SMAD protein complex assembly	2/86	13/18670	0.00158277	0.021294	0.0151321	SMAD3/SMAD2	2
GO:0045820	negative regulation of glycolytic process	2/86	13/18670	0.00158277	0.021294	0.0151321	STAT3/HDAC4	2
GO:1902894	negative regulation of pri-miRNA transcription by RNA polymerase II	2/86	13/18670	0.00158277	0.021294	0.0151321	PDGFB/HDAC4	2
GO:0032868	response to insulin	6/86	272/18670	0.00160643	0.0215014	0.0152795	PIK3CA/GAB1/TSC2/SREBF1/PKM/CPEB2	6
GO:0048880	sensory system development	7/86	371/18670	0.00161767	0.0215415	0.0153079	STAT3/FRS2/SMAD3/NF1/NIPBL/COL4A1/GDF11	7
GO:1902275	regulation of chromatin organization	5/86	185/18670	0.0016482	0.0218366	0.0155177	SREBF1/KMT2A/ATRX/MECP2/NIPBL	5
GO:0043542	endothelial cell migration	6/86	274/18670	0.00166711	0.0219722	0.015614	PIK3CA/PDGFB/NF1/RHOB/MECP2/ROCK2	6
GO:0048260	positive regulation of receptor-mediated endocytosis	3/86	51/18670	0.00167528	0.0219722	0.015614	HIP1/LDLRAP1/CBL	3
GO:1901343	negative regulation of vasculature development	5/86	187/18670	0.00172785	0.0224372	0.0159445	PDGFB/PDCD4/NF1/MECP2/ROCK2	5
GO:0022037	metencephalon development	4/86	111/18670	0.00172792	0.0224372	0.0159445	CRK/CRKL/RERE/MECP2	4
GO:0022604	regulation of cell morphogenesis	8/86	484/18670	0.0017425	0.0225145	0.0159994	FBXO31/NEDD4L/CRK/CRKL/CTTN/BDNF/RHOB/DNM1L	8
GO:1903828	negative regulation of cellular protein localization	4/86	112/18670	0.00178569	0.0226658	0.0161069	NEDD4L/RANGAP1/NF1/ROCK2	4
GO:0001822	kidney development	6/86	278/18670	0.00179371	0.0226658	0.0161069	PDGFB/SMAD3/SMAD2/NF1/NIPBL/GDF11	6
GO:0030522	intracellular receptor signaling pathway	6/86	278/18670	0.00179371	0.0226658	0.0161069	RNF34/CRKL/STAT3/AR/SREBF1/NCOA3	6
GO:0050678	regulation of epithelial cell proliferation	7/86	378/18670	0.00179881	0.0226658	0.0161069	STAT3/CCND1/PDGFB/FRS2/AR/SMAD3/NF1	7
GO:0014854	response to inactivity	2/86	14/18670	0.00184105	0.0226658	0.0161069	HDAC4/PKM	2
GO:0035020	regulation of Rac protein signal transduction	2/86	14/18670	0.00184105	0.0226658	0.0161069	CRK/NF1	2
GO:0035112	genitalia morphogenesis	2/86	14/18670	0.00184105	0.0226658	0.0161069	AR/NIPBL	2
GO:0035791	platelet-derived growth factor receptor-beta signaling pathway	2/86	14/18670	0.00184105	0.0226658	0.0161069	PDGFB/HIP1	2
GO:0036092	phosphatidylinositol-3-phosphate biosynthetic process	2/86	14/18670	0.00184105	0.0226658	0.0161069	PIK3CA/PIK3CB	2
GO:1905064	negative regulation of vascular smooth muscle cell differentiation	2/86	14/18670	0.00184105	0.0226658	0.0161069	PDGFB/PDCD4	2
GO:0007632	visual behavior	3/86	53/18670	0.00187208	0.0229396	0.0163015	APP/NF1/MECP2	3
GO:0060047	heart contraction	6/86	282/18670	0.00192748	0.0234334	0.0166524	NEDD4L/PIK3CA/HDAC4/SREBF1/DNM1L/SPTBN4	6
GO:0045765	regulation of angiogenesis	7/86	383/18670	0.00193758	0.0234334	0.0166524	STAT3/GAB1/NF1/RHOB/MECP2/ROCK2/PKM	7
GO:0050731	positive regulation of peptidyl-tyrosine phosphorylation	5/86	192/18670	0.00193932	0.0234334	0.0166524	STAT3/PDGFB/KITLG/BDNF/YES1	5
GO:1900542	regulation of purine nucleotide metabolic process	4/86	115/18670	0.00196704	0.0236589	0.0168127	STAT3/APP/HDAC4/NUP153	4
GO:1901654	response to ketone	5/86	193/18670	0.00198379	0.0237508	0.016878	CCND1/AR/CBL/SREBF1/ROCK2	5
GO:0006304	DNA modification	4/86	116/18670	0.00203022	0.0241958	0.0171942	PIK3CA/KMT2A/ATRX/MECP2	4
GO:2000377	regulation of reactive oxygen species metabolic process	5/86	195/18670	0.00207496	0.0245681	0.0174588	STAT3/PDGFB/HDAC4/SMAD3/ROCK2	5
GO:0032970	regulation of actin filament-based process	7/86	388/18670	0.00208453	0.0245681	0.0174588	CRK/TAOK1/SMAD3/CTTN/RHOB/ROCK2/SPTBN4	7
GO:0006140	regulation of nucleotide metabolic process	4/86	117/18670	0.00209479	0.0245681	0.0174588	STAT3/APP/HDAC4/NUP153	4
GO:0050900	leukocyte migration	8/86	499/18670	0.0021078	0.0245681	0.0174588	PIK3CA/CRK/CRKL/PDGFB/KITLG/APP/PIK3CB/YES1	8
GO:0045787	positive regulation of cell cycle	7/86	389/18670	0.00211493	0.0245681	0.0174588	CCND1/PDGFB/APP/ATRX/MECP2/NIPBL/ROCK2	7
GO:0045410	positive regulation of interleukin-6 biosynthetic process	2/86	15/18670	0.00211794	0.0245681	0.0174588	STAT3/APP	2
GO:0010952	positive regulation of peptidase activity	5/86	197/18670	0.00216915	0.0250508	0.0178018	STAT3/HIP1/APP/SMAD3/ROCK2	5
GO:0001952	regulation of cell-matrix adhesion	4/86	119/18670	0.00222817	0.025619	0.0182056	PIK3CB/SMAD3/NF1/ROCK2	4
GO:0006109	regulation of carbohydrate metabolic process	5/86	199/18670	0.00226644	0.0259447	0.018437	STAT3/PDGFB/APP/HDAC4/NUP153	5
GO:0003015	heart process	6/86	292/18670	0.00229503	0.0260724	0.0185278	NEDD4L/PIK3CA/HDAC4/SREBF1/DNM1L/SPTBN4	6
GO:0048008	platelet-derived growth factor receptor signaling pathway	3/86	57/18670	0.00230756	0.0260724	0.0185278	PDGFB/HIP1/CBL	3
GO:0075733	intracellular transport of virus	3/86	57/18670	0.00230756	0.0260724	0.0185278	XPO1/KPNA3/NUP153	3
GO:0001780	neutrophil homeostasis	2/86	16/18670	0.00241328	0.0265954	0.0188994	ITPKB/PIK3CB	2
GO:0033033	negative regulation of myeloid cell apoptotic process	2/86	16/18670	0.00241328	0.0265954	0.0188994	ITPKB/KITLG	2
GO:0036124	histone H3-K9 trimethylation	2/86	16/18670	0.00241328	0.0265954	0.0188994	ATRX/MECP2	2
GO:1902004	positive regulation of amyloid-beta formation	2/86	16/18670	0.00241328	0.0265954	0.0188994	APP/ROCK2	2
GO:2001224	positive regulation of neuron migration	2/86	16/18670	0.00241328	0.0265954	0.0188994	FBXO31/NIPBL	2
GO:0048511	rhythmic process	6/86	295/18670	0.00241498	0.0265954	0.0188994	HUWE1/SREBF1/MTA1/KMT2A/ROCK2/DNM1L	6
GO:1903409	reactive oxygen species biosynthetic process	4/86	122/18670	0.00243905	0.0267476	0.0190075	STAT3/HDAC4/SMAD3/ROCK2	4
GO:0050890	cognition	6/86	296/18670	0.002456	0.0268207	0.0190595	APP/BDNF/NF1/ATXN1/MECP2/NIPBL	6
GO:0006473	protein acetylation	5/86	204/18670	0.00252353	0.0272166	0.0193409	TAOK1/NCOA3/KMT2A/MECP2/KANSL3	5
GO:0031396	regulation of protein ubiquitination	5/86	204/18670	0.00252353	0.0272166	0.0193409	HUWE1/DCUN1D4/U2AF2/MTA1/DNM1L	5
GO:1902905	positive regulation of supramolecular fiber organization	5/86	204/18670	0.00252353	0.0272166	0.0193409	APP/SMAD3/CTTN/MECP2/ROCK2	5
GO:0050679	positive regulation of epithelial cell proliferation	5/86	206/18670	0.00263209	0.0282706	0.0200898	STAT3/CCND1/PDGFB/AR/NF1	5
GO:0046794	transport of virus	3/86	60/18670	0.00267209	0.0285826	0.0203116	XPO1/KPNA3/NUP153	3
GO:0002064	epithelial cell development	5/86	207/18670	0.00268762	0.0286313	0.0203462	PDGFB/FRS2/AR/ATRX/ROCK2	5
GO:0038092	nodal signaling pathway	2/86	17/18670	0.00272688	0.0287623	0.0204393	SMAD3/SMAD2	2
GO:0048706	embryonic skeletal system development	4/86	126/18670	0.00274107	0.0287623	0.0204393	SMAD3/SMAD2/NIPBL/MED12	4
GO:0007623	circadian rhythm	5/86	208/18670	0.00274399	0.0287623	0.0204393	HUWE1/SREBF1/MTA1/KMT2A/ROCK2	5
GO:1901215	negative regulation of neuron death	5/86	208/18670	0.00274399	0.0287623	0.0204393	PIK3CA/STAT3/CBL/BDNF/MECP2	5
GO:0034329	cell junction assembly	7/86	409/18670	0.00279846	0.0288676	0.0205141	CRKL/APP/SMAD3/CTTN/BDNF/MECP2/ROCK2	7
GO:0044766	multi-organism transport	3/86	61/18670	0.00280103	0.0288676	0.0205141	XPO1/KPNA3/NUP153	3
GO:1902579	multi-organism localization	3/86	61/18670	0.00280103	0.0288676	0.0205141	XPO1/KPNA3/NUP153	3
GO:0017148	negative regulation of translation	5/86	209/18670	0.00280122	0.0288676	0.0205141	STAT3/NCL/TNRC6A/ROCK2/CPEB2	5
GO:0035270	endocrine system development	4/86	127/18670	0.0028204	0.0288676	0.0205141	CRKL/SMAD3/SMAD2/NF1	4
GO:0071426	ribonucleoprotein complex export from nucleus	4/86	127/18670	0.0028204	0.0288676	0.0205141	XPO1/FYTTD1/U2AF2/NUP153	4
GO:0043523	regulation of neuron apoptotic process	5/86	210/18670	0.00285931	0.0291516	0.0207159	PIK3CA/HDAC4/BDNF/NF1/MECP2	5
GO:0071166	ribonucleoprotein complex localization	4/86	128/18670	0.00290129	0.0294503	0.0209282	XPO1/FYTTD1/U2AF2/NUP153	4
GO:0009880	embryonic pattern specification	3/86	62/18670	0.00293375	0.0294503	0.0209282	FRS2/SMAD3/SMAD2	3
GO:0032387	negative regulation of intracellular transport	3/86	62/18670	0.00293375	0.0294503	0.0209282	RANGAP1/NF1/NUP153	3
GO:0032922	circadian regulation of gene expression	3/86	62/18670	0.00293375	0.0294503	0.0209282	HUWE1/MTA1/KMT2A	3
GO:0010832	negative regulation of myotube differentiation	2/86	18/18670	0.00305858	0.0298263	0.0211953	HDAC4/BDNF	2
GO:0031065	positive regulation of histone deacetylation	2/86	18/18670	0.00305858	0.0298263	0.0211953	SREBF1/NIPBL	2
GO:0048339	paraxial mesoderm development	2/86	18/18670	0.00305858	0.0298263	0.0211953	SMAD3/SMAD2	2
GO:0060749	mammary gland alveolus development	2/86	18/18670	0.00305858	0.0298263	0.0211953	CCND1/AR	2
GO:0061377	mammary gland lobule development	2/86	18/18670	0.00305858	0.0298263	0.0211953	CCND1/AR	2
GO:1900543	negative regulation of purine nucleotide metabolic process	2/86	18/18670	0.00305858	0.0298263	0.0211953	STAT3/HDAC4	2
GO:0042982	amyloid precursor protein metabolic process	3/86	63/18670	0.00307027	0.0298263	0.0211953	LDLRAP1/APP/ROCK2	3
GO:2000401	regulation of lymphocyte migration	3/86	63/18670	0.00307027	0.0298263	0.0211953	CRK/CRKL/APP	3
GO:0030099	myeloid cell differentiation	7/86	416/18670	0.00307405	0.0298263	0.0211953	ITPKB/STAT3/KITLG/APP/NF1/KMT2A/TNRC6A	7
GO:0046834	lipid phosphorylation	3/86	64/18670	0.00321065	0.0310363	0.0220552	PIK3CA/SOCS6/PIK3CB	3
GO:0031060	regulation of histone methylation	3/86	65/18670	0.00335491	0.0319956	0.0227369	KMT2A/ATRX/MECP2	3
GO:0072678	T cell migration	3/86	65/18670	0.00335491	0.0319956	0.0227369	CRK/CRKL/APP	3
GO:0050807	regulation of synapse organization	5/86	218/18670	0.0033559	0.0319956	0.0227369	CRKL/APP/BDNF/YWHAZ/DNM1L	5
GO:0002076	osteoblast development	2/86	19/18670	0.00340822	0.0319956	0.0227369	HDAC4/SMAD3	2
GO:0035728	response to hepatocyte growth factor	2/86	19/18670	0.00340822	0.0319956	0.0227369	CRK/GAB1	2
GO:0042789	mRNA transcription by RNA polymerase II	2/86	19/18670	0.00340822	0.0319956	0.0227369	STAT3/SREBF1	2
GO:0045980	negative regulation of nucleotide metabolic process	2/86	19/18670	0.00340822	0.0319956	0.0227369	STAT3/HDAC4	2
GO:0006417	regulation of translation	7/86	424/18670	0.00341401	0.0319956	0.0227369	STAT3/APP/NCL/TNRC6A/ROCK2/CPEB2/RMND1	7
GO:0048565	digestive tract development	4/86	134/18670	0.00342022	0.0319956	0.0227369	CRKL/SMAD3/SMAD2/NIPBL	4
GO:0048762	mesenchymal cell differentiation	5/86	220/18670	0.00348918	0.0322798	0.0229389	KITLG/PDCD4/SMAD3/SMAD2/POFUT2	5
GO:0006513	protein monoubiquitination	3/86	66/18670	0.00350308	0.0322798	0.0229389	NEDD4L/HUWE1/CBL	3
GO:0006405	RNA export from nucleus	4/86	135/18670	0.00351244	0.0322798	0.0229389	XPO1/FYTTD1/U2AF2/NUP153	4
GO:0007498	mesoderm development	4/86	135/18670	0.00351244	0.0322798	0.0229389	SMAD3/SMAD2/GDF11/POFUT2	4
GO:1903322	positive regulation of protein modification by small protein conjugation or removal	4/86	135/18670	0.00351244	0.0322798	0.0229389	HUWE1/DCUN1D4/HDAC4/MTA1	4
GO:0062012	regulation of small molecule metabolic process	7/86	429/18670	0.00364064	0.0333406	0.0236927	STAT3/PDGFB/LDLRAP1/APP/HDAC4/SREBF1/NUP153	7
GO:0060562	epithelial tube morphogenesis	6/86	322/18670	0.00371849	0.0339345	0.0241148	AR/TSC2/SMAD3/RHOB/MED12/COL4A1	6
GO:0023019	signal transduction involved in regulation of gene expression	2/86	20/18670	0.00377561	0.0340981	0.024231	SMAD3/SMAD2	2
GO:0060039	pericardium development	2/86	20/18670	0.00377561	0.0340981	0.024231	SMAD3/SMAD2	2
GO:1902993	positive regulation of amyloid precursor protein catabolic process	2/86	20/18670	0.00377561	0.0340981	0.024231	APP/ROCK2	2
GO:0050918	positive chemotaxis	3/86	68/18670	0.0038113	0.0341972	0.0243015	PDGFB/TSC2/SMAD3	3
GO:0035690	cellular response to drug	7/86	433/18670	0.00383008	0.0341972	0.0243015	CRK/CRKL/PDGFB/RHOB/KMT2A/ATRX/ROCK2	7
GO:1903311	regulation of mRNA metabolic process	6/86	324/18670	0.00383242	0.0341972	0.0243015	XPO1/MBNL1/U2AF2/YWHAZ/TNRC6A/ROCK2	6
GO:0007160	cell-matrix adhesion	5/86	225/18670	0.003839	0.0341972	0.0243015	PIK3CB/SMAD3/CTTN/NF1/ROCK2	5
GO:0002433	immune response-regulating cell surface receptor signaling pathway involved in phagocytosis	4/86	139/18670	0.00389828	0.0344899	0.0245095	PIK3CA/CRK/PIK3CB/YES1	4
GO:0038096	Fc-gamma receptor signaling pathway involved in phagocytosis	4/86	139/18670	0.00389828	0.0344899	0.0245095	PIK3CA/CRK/PIK3CB/YES1	4
GO:0034249	negative regulation of cellular amide metabolic process	5/86	226/18670	0.00391187	0.0344932	0.0245118	STAT3/NCL/TNRC6A/ROCK2/CPEB2	5
GO:0050803	regulation of synapse structure or activity	5/86	227/18670	0.00398573	0.0350261	0.0248905	CRKL/APP/BDNF/YWHAZ/DNM1L	5
GO:0046677	response to antibiotic	6/86	327/18670	0.00400816	0.035105	0.0249466	CRK/STAT3/CCND1/PDGFB/CBL/RHOB	6
GO:0001837	epithelial to mesenchymal transition	4/86	141/18670	0.00410157	0.0354875	0.0252184	PDCD4/SMAD3/SMAD2/POFUT2	4
GO:0008286	insulin receptor signaling pathway	4/86	141/18670	0.00410157	0.0354875	0.0252184	PIK3CA/GAB1/TSC2/SREBF1	4
GO:0070585	protein localization to mitochondrion	4/86	141/18670	0.00410157	0.0354875	0.0252184	HUWE1/YWHAZ/SREBF1/DNM1L	4
GO:0060395	SMAD protein signal transduction	3/86	70/18670	0.00413558	0.0354875	0.0252184	SMAD3/SMAD2/GDF11	3
GO:0010594	regulation of endothelial cell migration	5/86	229/18670	0.00413644	0.0354875	0.0252184	PDGFB/NF1/RHOB/MECP2/ROCK2	5
GO:0035162	embryonic hemopoiesis	2/86	21/18670	0.00416061	0.0354875	0.0252184	KITLG/KMT2A	2
GO:0036120	cellular response to platelet-derived growth factor stimulus	2/86	21/18670	0.00416061	0.0354875	0.0252184	CBL/YES1	2
GO:0043984	histone H4-K16 acetylation	2/86	21/18670	0.00416061	0.0354875	0.0252184	KMT2A/KANSL3	2
GO:0038094	Fc-gamma receptor signaling pathway	4/86	142/18670	0.00420585	0.0357037	0.025372	PIK3CA/CRK/PIK3CB/YES1	4
GO:1904018	positive regulation of vasculature development	5/86	230/18670	0.00421331	0.0357037	0.025372	STAT3/GAB1/PDGFB/RHOB/PKM	5
GO:0048813	dendrite morphogenesis	4/86	143/18670	0.00431191	0.036421	0.0258817	FBXO31/NEDD4L/RERE/DNM1L	4
GO:1903747	regulation of establishment of protein localization to mitochondrion	3/86	72/18670	0.00447614	0.0372172	0.0264475	HUWE1/YWHAZ/SREBF1	3
GO:0007389	pattern specification process	7/86	446/18670	0.00449798	0.0372172	0.0264475	CRKL/FRS2/AR/SMAD3/SMAD2/MED12/GDF11	7
GO:0002431	Fc receptor mediated stimulatory signaling pathway	4/86	145/18670	0.00452942	0.0372172	0.0264475	PIK3CA/CRK/PIK3CB/YES1	4
GO:0007612	learning	4/86	145/18670	0.00452942	0.0372172	0.0264475	APP/NF1/ATXN1/MECP2	4
GO:0001759	organ induction	2/86	22/18670	0.00456303	0.0372172	0.0264475	FRS2/AR	2
GO:0006925	inflammatory cell apoptotic process	2/86	22/18670	0.00456303	0.0372172	0.0264475	ITPKB/PIK3CB	2
GO:0007063	regulation of sister chromatid cohesion	2/86	22/18670	0.00456303	0.0372172	0.0264475	ATRX/NIPBL	2
GO:0007617	mating behavior	2/86	22/18670	0.00456303	0.0372172	0.0264475	APP/HDAC4	2
GO:0036119	response to platelet-derived growth factor	2/86	22/18670	0.00456303	0.0372172	0.0264475	CBL/YES1	2
GO:0044321	response to leptin	2/86	22/18670	0.00456303	0.0372172	0.0264475	STAT3/CCND1	2
GO:0090312	positive regulation of protein deacetylation	2/86	22/18670	0.00456303	0.0372172	0.0264475	SREBF1/NIPBL	2
GO:0060560	developmental growth involved in morphogenesis	5/86	235/18670	0.00461304	0.0375079	0.0266541	NEDD4L/APP/CTTN/BDNF/MED12	5
GO:0055123	digestive system development	4/86	146/18670	0.00464091	0.0376173	0.0267319	CRKL/SMAD3/SMAD2/NIPBL	4
GO:0002262	myeloid cell homeostasis	4/86	147/18670	0.00475422	0.0384165	0.0272998	ITPKB/STAT3/KITLG/PIK3CB	4
GO:0051145	smooth muscle cell differentiation	3/86	74/18670	0.00483324	0.0389345	0.0276679	PDGFB/PDCD4/MECP2	3
GO:0033002	muscle cell proliferation	5/86	239/18670	0.00495175	0.0397664	0.0282591	STAT3/PDGFB/LDLRAP1/PDCD4/HDAC4	5
GO:0007064	mitotic sister chromatid cohesion	2/86	23/18670	0.00498271	0.0397702	0.0282618	ATRX/NIPBL	2
GO:0051570	regulation of histone H3-K9 methylation	2/86	23/18670	0.00498271	0.0397702	0.0282618	ATRX/MECP2	2
GO:0001707	mesoderm formation	3/86	75/18670	0.00501806	0.039809	0.0282893	SMAD3/SMAD2/POFUT2	3
GO:0007422	peripheral nervous system development	3/86	75/18670	0.00501806	0.039809	0.0282893	BDNF/NF1/MED12	3
GO:0007492	endoderm development	3/86	76/18670	0.0052071	0.041059	0.0291776	SMAD3/SMAD2/MED12	3
GO:0061045	negative regulation of wound healing	3/86	76/18670	0.0052071	0.041059	0.0291776	CRK/PDGFB/SMAD3	3
GO:0000187	activation of MAPK activity	4/86	152/18670	0.00534881	0.0417976	0.0297025	CRKL/TAOK1/FRS2/PIK3CB	4
GO:0030902	hindbrain development	4/86	152/18670	0.00534881	0.0417976	0.0297025	CRK/CRKL/RERE/MECP2	4
GO:0051028	mRNA transport	4/86	152/18670	0.00534881	0.0417976	0.0297025	XPO1/FYTTD1/U2AF2/NUP153	4
GO:0008344	adult locomotory behavior	3/86	77/18670	0.00540038	0.0419494	0.0298104	APP/MECP2/SPTBN4	3
GO:0048332	mesoderm morphogenesis	3/86	77/18670	0.00540038	0.0419494	0.0298104	SMAD3/SMAD2/POFUT2	3
GO:0010640	regulation of platelet-derived growth factor receptor signaling pathway	2/86	24/18670	0.00541949	0.0419729	0.0298271	HIP1/CBL	2
GO:0001667	ameboidal-type cell migration	7/86	462/18670	0.00543716	0.0419852	0.0298358	PIK3CA/PDGFB/KITLG/NF1/RHOB/MECP2/ROCK2	7
GO:0030168	platelet activation	4/86	153/18670	0.00547342	0.0421405	0.0299462	PIK3CA/PDGFB/PIK3CB/YWHAZ	4
GO:0008306	associative learning	3/86	78/18670	0.00559792	0.0428463	0.0304477	APP/NF1/MECP2	3
GO:0021954	central nervous system neuron development	3/86	78/18670	0.00559792	0.0428463	0.0304477	CRK/CRKL/SPTBN4	3
GO:0010631	epithelial cell migration	6/86	352/18670	0.00571407	0.0435897	0.030976	PIK3CA/PDGFB/NF1/RHOB/MECP2/ROCK2	6
GO:2001236	regulation of extrinsic apoptotic signaling pathway	4/86	155/18670	0.00572845	0.0435897	0.030976	RNF34/AR/CTTN/NF1	4
GO:0043543	protein acylation	5/86	248/18670	0.00577791	0.0438382	0.0311526	TAOK1/NCOA3/KMT2A/MECP2/KANSL3	5
GO:0016573	histone acetylation	4/86	156/18670	0.00585889	0.0443037	0.0314834	NCOA3/KMT2A/MECP2/KANSL3	4
GO:0009299	mRNA transcription	2/86	25/18670	0.00587321	0.0443037	0.0314834	STAT3/SREBF1	2
GO:0090132	epithelium migration	6/86	355/18670	0.00594968	0.0447512	0.0318014	PIK3CA/PDGFB/NF1/RHOB/MECP2/ROCK2	6
GO:0045862	positive regulation of proteolysis	6/86	358/18670	0.00619232	0.0463567	0.0329424	RNF19B/STAT3/HIP1/APP/SMAD3/ROCK2	6
GO:0048041	focal adhesion assembly	3/86	81/18670	0.00621642	0.0463567	0.0329424	SMAD3/CTTN/ROCK2	3
GO:0048708	astrocyte differentiation	3/86	81/18670	0.00621642	0.0463567	0.0329424	STAT3/APP/NF1	3
GO:0048169	regulation of long-term neuronal synaptic plasticity	2/86	26/18670	0.00634371	0.0469039	0.0333312	APP/NF1	2
GO:0060740	prostate gland epithelium morphogenesis	2/86	26/18670	0.00634371	0.0469039	0.0333312	FRS2/AR	2
GO:1903579	negative regulation of ATP metabolic process	2/86	26/18670	0.00634371	0.0469039	0.0333312	STAT3/HDAC4	2
GO:0034248	regulation of cellular amide metabolic process	7/86	476/18670	0.00637389	0.0469939	0.0333952	STAT3/APP/NCL/TNRC6A/ROCK2/CPEB2/RMND1	7
GO:0016925	protein sumoylation	3/86	82/18670	0.00643129	0.0472302	0.0335631	RANGAP1/HDAC4/NUP153	3
GO:0090130	tissue migration	6/86	361/18670	0.00644212	0.0472302	0.0335631	PIK3CA/PDGFB/NF1/RHOB/MECP2/ROCK2	6
GO:0031331	positive regulation of cellular catabolic process	6/86	362/18670	0.006527	0.0476465	0.0338589	RNF19B/APP/TSC2/PIK3CB/TNRC6A/ROCK2	6
GO:0018393	internal peptidyl-lysine acetylation	4/86	161/18670	0.00654088	0.0476465	0.0338589	NCOA3/KMT2A/MECP2/KANSL3	4
GO:0043087	regulation of GTPase activity	7/86	479/18670	0.00658941	0.0476465	0.0338589	CRK/CRKL/RANGAP1/TSC2/NF1/DNM1L/CPEB2	7
GO:0007611	learning or memory	5/86	256/18670	0.00659018	0.0476465	0.0338589	APP/BDNF/NF1/ATXN1/MECP2	5
GO:0090596	sensory organ morphogenesis	5/86	256/18670	0.00659018	0.0476465	0.0338589	STAT3/FRS2/NF1/NIPBL/GDF11	5
GO:2000106	regulation of leukocyte apoptotic process	3/86	83/18670	0.00665054	0.04795	0.0340746	ITPKB/KITLG/PIK3CB	3
GO:0007176	regulation of epidermal growth factor-activated receptor activity	2/86	27/18670	0.00683082	0.0488451	0.0347106	APP/CBL	2
GO:0048668	collateral sprouting	2/86	27/18670	0.00683082	0.0488451	0.0347106	APP/BDNF	2
GO:0071514	genetic imprinting	2/86	27/18670	0.00683082	0.0488451	0.0347106	PIK3CA/MECP2	2
GO:0010507	negative regulation of autophagy	3/86	84/18670	0.0068742	0.0488874	0.0347407	PIK3CA/STAT3/TSC2	3
GO:0014910	regulation of smooth muscle cell migration	3/86	84/18670	0.0068742	0.0488874	0.0347407	CRK/PDGFB/HDAC4	3
GO:0072659	protein localization to plasma membrane	5/86	260/18670	0.00702502	0.0498242	0.0354064	LDLRAP1/AR/ROCK2/RAB34/SPTBN4	5
GO:0030198	extracellular matrix organization	6/86	368/18670	0.00705349	0.0498905	0.0354536	PDGFB/APP/SMAD3/NF1/COL4A1/VCAN	6
GO:1904705	regulation of vascular smooth muscle cell proliferation	3/86	85/18670	0.0071023	0.049965	0.0355065	PDGFB/LDLRAP1/PDCD4	3
GO:1990874	vascular smooth muscle cell proliferation	3/86	85/18670	0.0071023	0.049965	0.0355065	PDGFB/LDLRAP1/PDCD4	3
GO:0051091	positive regulation of DNA-binding transcription factor activity	5/86	261/18670	0.00713679	0.0499899	0.0355242	STAT3/AR/APP/HDAC4/SMAD3	5
GO:0043062	extracellular structure organization	6/86	369/18670	0.00714414	0.0499899	0.0355242	PDGFB/APP/SMAD3/NF1/COL4A1/VCAN	6

## Sheet: down-regulated miRNAs
Table S6. Gene ontology (GO) enrichment analysis of hub genes of three down-regulated miRNAs
ID	Description	GeneRatio	BgRatio	pvalue	p.adjust	qvalue	geneID	Count
GO:0000209	protein polyubiquitination	9/62	310/18670	8.00657e-07	0.000799735	0.000565481	CTNNB1/UBE2D3/FBXL20/UBE2G1/ANAPC10/RNF19A/RNF6/ARIH1/RNF125	9
GO:0000302	response to reactive oxygen species	5/62	232/18670	0.00103218	0.0207582	0.0146778	CASP3/MAPK1/MAPK9/HGF/PPARGC1A	5
GO:0001101	response to acid chemical	6/62	343/18670	0.000952046	0.0198831	0.0140591	CASP3/CREB1/PTGS2/WNT2/ATF2/PPARGC1A	6
GO:0001503	ossification	6/62	398/18670	0.00203068	0.0312811	0.0221184	CTNNB1/MAPK1/PTGS2/HGF/JUNB/RSL1D1	6
GO:0001659	temperature homeostasis	4/62	173/18670	0.00261455	0.0360796	0.0255113	PTGS2/RB1/PPARGC1A/PER2	4
GO:0001759	organ induction	2/62	22/18670	0.00240147	0.0352592	0.0249312	CTNNB1/WNT2	2
GO:0001763	morphogenesis of a branching structure	4/62	196/18670	0.00408754	0.0455289	0.0321928	MYC/CTNNB1/HGF/WNT2	4
GO:0001782	B cell homeostasis	2/62	30/18670	0.00444573	0.0468743	0.0331442	CASP3/BCL2L11	2
GO:0001819	positive regulation of cytokine production	7/62	464/18670	0.000846043	0.0183392	0.0129674	CREB1/CTNNB1/PTGS2/HGF/ATF2/POLR2F/RNF125	7
GO:0001890	placenta development	4/62	152/18670	0.00163283	0.0262703	0.0185754	MAPK1/PTGS2/WNT2/JUNB	4
GO:0001892	embryonic placenta development	3/62	87/18670	0.00303139	0.0378134	0.0267373	MAPK1/WNT2/JUNB	3
GO:0001893	maternal placenta development	3/62	35/18670	0.00021159	0.00867122	0.00613129	MAPK1/PTGS2/JUNB	3
GO:0001933	negative regulation of protein phosphorylation	6/62	429/18670	0.00294997	0.0375481	0.0265497	MYC/CASP3/HGF/RB1/ATF3/PPARGC1A	6
GO:0002053	positive regulation of mesenchymal cell proliferation	3/62	25/18670	7.61359e-05	0.00548829	0.00388069	MYC/CTNNB1/WNT2	3
GO:0002573	myeloid leukocyte differentiation	5/62	204/18670	0.000578936	0.0152399	0.0107759	MYC/CREB1/CTNNB1/RB1/JUNB	5
GO:0002761	regulation of myeloid leukocyte differentiation	4/62	117/18670	0.000617453	0.0152399	0.0107759	MYC/CREB1/CTNNB1/RB1	4
GO:0006006	glucose metabolic process	4/62	204/18670	0.00470925	0.0482476	0.0341152	ATF3/PPP1CB/PPARGC1A/PER2	4
GO:0006094	gluconeogenesis	3/62	82/18670	0.0025627	0.0359109	0.025392	ATF3/PPARGC1A/PER2	3
GO:0006112	energy reserve metabolic process	3/62	87/18670	0.00303139	0.0378134	0.0267373	MYC/PPP1CB/PER2	3
GO:0006352	DNA-templated transcription, initiation	5/62	249/18670	0.00141234	0.0241791	0.0170967	CREB1/CTNNB1/NR3C1/POLR2F/PPARGC1A	5
GO:0006367	transcription initiation from RNA polymerase II promoter	4/62	188/18670	0.003524	0.0407135	0.0287879	CREB1/NR3C1/POLR2F/PPARGC1A	4
GO:0006417	regulation of translation	6/62	424/18670	0.00278385	0.0370952	0.0262295	MAPK1/FXR1/AGO4/EIF4E3/TNRC6B/PER2	6
GO:0006622	protein targeting to lysosome	2/62	21/18670	0.00218782	0.0329997	0.0233336	LAMP2/M6PR	2
GO:0006914	autophagy	7/62	496/18670	0.00124604	0.0226309	0.016002	CASP3/HGF/BCL2L11/PPARGC1A/LAMP2/STX12/RALB	7
GO:0006970	response to osmotic stress	4/62	83/18670	0.000166477	0.00754752	0.00533674	CASP3/PTGS2/ATF2/SLC12A2	4
GO:0006979	response to oxidative stress	8/62	451/18670	0.000117467	0.00654203	0.00462577	CASP3/CTNNB1/MAPK1/PTGS2/MAPK9/SP1/HGF/PPARGC1A	8
GO:0006984	ER-nucleus signaling pathway	3/62	46/18670	0.000478156	0.0140345	0.00992361	ATF3/BCL2L11/ATF6	3
GO:0007063	regulation of sister chromatid cohesion	2/62	22/18670	0.00240147	0.0352592	0.0249312	CTNNB1/RB1	2
GO:0007223	Wnt signaling pathway, calcium modulating pathway	3/62	38/18670	0.000270796	0.00964213	0.00681781	CTNNB1/AGO4/TNRC6B	3
GO:0007517	muscle organ development	9/62	410/18670	7.88489e-06	0.00214075	0.00151369	CREB1/CTNNB1/MAPK1/RB1/ATF3/ERBB4/WNT2/HBEGF/FXR1	9
GO:0007568	aging	7/62	321/18670	9.09661e-05	0.00548829	0.00388069	CREB1/MAPK1/PTGS2/RSL1D1/PPARGC1A/SLC12A2/CACYBP	7
GO:0007611	learning or memory	5/62	256/18670	0.00159567	0.0258642	0.0182882	CASP3/CREB1/MAPK1/PTGS2/ARF4	5
GO:0007623	circadian rhythm	5/62	208/18670	0.000632141	0.0154271	0.0109083	CREB1/MAPK9/PPP1CB/PPARGC1A/PER2	5
GO:0008637	apoptotic mitochondrial changes	4/62	124/18670	0.000767925	0.0173743	0.0122851	HGF/ERBB4/BCL2L11/ATF2	4
GO:0009267	cellular response to starvation	4/62	149/18670	0.00151765	0.0251629	0.0177923	MAPK1/ATF3/LAMP2/RALB	4
GO:0009314	response to radiation	7/62	448/18670	0.000688572	0.0160815	0.011371	MYC/CASP3/CREB1/PTGS2/JUNB/PPP1CB/PER2	7
GO:0009416	response to light stimulus	6/62	314/18670	0.000601166	0.0152399	0.0107759	MYC/CASP3/CREB1/PTGS2/PPP1CB/PER2	6
GO:0009648	photoperiodism	2/62	25/18670	0.00309889	0.0378134	0.0267373	PPP1CB/PER2	2
GO:0009649	entrainment of circadian clock	2/62	27/18670	0.00361026	0.0410549	0.0290293	PPP1CB/PER2	2
GO:0009755	hormone-mediated signaling pathway	5/62	233/18670	0.00105215	0.0207752	0.0146898	CTNNB1/RNF6/NR3C1/RB1/PPARGC1A	5
GO:0009896	positive regulation of catabolic process	6/62	425/18670	0.00281649	0.0373014	0.0263753	MAPK9/RNF19A/BCL2L11/ARIH1/TNRC6B/RALB	6
GO:0010038	response to metal ion	8/62	362/18670	2.50893e-05	0.00389243	0.00275228	CASP3/CREB1/MAPK1/PTGS2/MAPK9/JUNB/PPARGC1A/CACYBP	8
GO:0010463	mesenchymal cell proliferation	3/62	44/18670	0.000419149	0.0133117	0.00941253	MYC/CTNNB1/WNT2	3
GO:0010464	regulation of mesenchymal cell proliferation	3/62	33/18670	0.000177221	0.00754752	0.00533674	MYC/CTNNB1/WNT2	3
GO:0010498	proteasomal protein catabolic process	10/62	477/18670	3.52684e-06	0.00153206	0.0010833	CTNNB1/MAPK9/UBE2D3/FBXL20/UBE2G1/ANAPC10/RNF19A/ARIH1/UCHL5/RAD23B	10
GO:0010821	regulation of mitochondrion organization	4/62	179/18670	0.00295613	0.0375481	0.0265497	HGF/UBE2D3/BCL2L11/PPARGC1A	4
GO:0014033	neural crest cell differentiation	3/62	90/18670	0.00333626	0.039119	0.0276605	MAPK1/ERBB4/FRZB	3
GO:0014706	striated muscle tissue development	8/62	390/18670	4.25912e-05	0.00432019	0.00305474	CREB1/CTNNB1/MAPK1/RB1/ATF3/ERBB4/WNT2/CACYBP	8
GO:0014855	striated muscle cell proliferation	3/62	81/18670	0.00247475	0.0353629	0.0250046	MAPK1/ERBB4/WNT2	3
GO:0016072	rRNA metabolic process	5/62	225/18670	0.000900174	0.0189823	0.0134221	RRP36/BMS1/RSL1D1/NIFK/RRP15	5
GO:0016202	regulation of striated muscle tissue development	5/62	152/18670	0.000149114	0.00754752	0.00533674	CREB1/CTNNB1/MAPK1/ERBB4/WNT2	5
GO:0016331	morphogenesis of embryonic epithelium	4/62	150/18670	0.00155539	0.0254008	0.0179605	CASP3/CTNNB1/WNT2/PRKACB	4
GO:0018105	peptidyl-serine phosphorylation	5/62	299/18670	0.00312914	0.0378637	0.0267728	MAPK1/PTGS2/MAPK9/HGF/PRKACB	5
GO:0018209	peptidyl-serine modification	5/62	322/18670	0.00428763	0.046332	0.0327607	MAPK1/PTGS2/MAPK9/HGF/PRKACB	5
GO:0019319	hexose biosynthetic process	3/62	85/18670	0.00283807	0.0373593	0.0264162	ATF3/PPARGC1A/PER2	3
GO:0022613	ribonucleoprotein complex biogenesis	6/62	468/18670	0.00451342	0.0471306	0.0333253	RRP36/BMS1/RSL1D1/AGO4/RRP15/SRSF10	6
GO:0030099	myeloid cell differentiation	8/62	416/18670	6.7035e-05	0.00540252	0.00382004	MYC/CASP3/CREB1/CTNNB1/RB1/JUNB/AGO4/TNRC6B	8
GO:0030316	osteoclast differentiation	3/62	97/18670	0.00411884	0.0456435	0.0322738	CREB1/CTNNB1/JUNB	3
GO:0030323	respiratory tube development	4/62	176/18670	0.00278174	0.0370952	0.0262295	CREB1/CTNNB1/MAPK1/WNT2	4
GO:0030324	lung development	4/62	172/18670	0.00256039	0.0359109	0.025392	CREB1/CTNNB1/MAPK1/WNT2	4
GO:0030518	intracellular steroid hormone receptor signaling pathway	5/62	130/18670	7.1338e-05	0.00541104	0.00382607	CTNNB1/RNF6/NR3C1/RB1/PPARGC1A	5
GO:0030521	androgen receptor signaling pathway	4/62	59/18670	4.37588e-05	0.00432019	0.00305474	CTNNB1/RNF6/RB1/PPARGC1A	4
GO:0030522	intracellular receptor signaling pathway	6/62	278/18670	0.000315561	0.0110548	0.0078167	CTNNB1/RNF6/NR3C1/RB1/PPARGC1A/RNF125	6
GO:0030879	mammary gland development	5/62	143/18670	0.00011196	0.00639937	0.0045249	CREB1/MAPK1/ERBB4/WNT2/BCL2L11	5
GO:0031331	positive regulation of cellular catabolic process	6/62	362/18670	0.00125603	0.0226309	0.016002	MAPK9/RNF19A/BCL2L11/ARIH1/TNRC6B/RALB	6
GO:0031396	regulation of protein ubiquitination	4/62	204/18670	0.00470925	0.0482476	0.0341152	MAPK9/DCUN1D1/CDC14B/PER2	4
GO:0031647	regulation of protein stability	6/62	284/18670	0.000353621	0.0116373	0.0082286	CASP3/CREB1/MAPK1/PPARGC1A/LAMP2/STX12	6
GO:0031667	response to nutrient levels	7/62	499/18670	0.00129007	0.0227807	0.0161079	CREB1/MAPK1/PTGS2/ATF3/PPARGC1A/LAMP2/RALB	7
GO:0031668	cellular response to extracellular stimulus	5/62	268/18670	0.00194994	0.0304696	0.0215446	MAPK1/PTGS2/ATF3/LAMP2/RALB	5
GO:0031669	cellular response to nutrient levels	5/62	237/18670	0.00113492	0.0220093	0.0155625	MAPK1/PTGS2/ATF3/LAMP2/RALB	5
GO:0031960	response to corticosteroid	4/62	162/18670	0.00206062	0.0315188	0.0222865	CASP3/PTGS2/NR3C1/BCL2L11	4
GO:0032204	regulation of telomere maintenance	3/62	81/18670	0.00247475	0.0353629	0.0250046	MYC/CTNNB1/MAPK1	3
GO:0032355	response to estradiol	5/62	134/18670	8.23643e-05	0.00548829	0.00388069	CASP3/CTNNB1/PTGS2/BCL2L11/PPARGC1A	5
GO:0032434	regulation of proteasomal ubiquitin-dependent protein catabolic process	5/62	122/18670	5.27205e-05	0.00465218	0.00328949	MAPK9/RNF19A/ARIH1/UCHL5/RAD23B	5
GO:0032436	positive regulation of proteasomal ubiquitin-dependent protein catabolic process	3/62	81/18670	0.00247475	0.0353629	0.0250046	MAPK9/RNF19A/ARIH1	3
GO:0032496	response to lipopolysaccharide	5/62	330/18670	0.0047543	0.0484804	0.0342798	CASP3/MAPK1/PTGS2/JUNB/PPARGC1A	5
GO:0032922	circadian regulation of gene expression	3/62	62/18670	0.00114717	0.02205	0.0155912	PPP1CB/PPARGC1A/PER2	3
GO:0033002	muscle cell proliferation	7/62	239/18670	1.39396e-05	0.00232898	0.00164679	CTNNB1/MAPK1/PTGS2/ERBB4/WNT2/HBEGF/PPARGC1A	7
GO:0034248	regulation of cellular amide metabolic process	7/62	476/18670	0.000981879	0.0203109	0.0143615	CASP3/MAPK1/FXR1/AGO4/EIF4E3/TNRC6B/PER2	7
GO:0034349	glial cell apoptotic process	2/62	15/18670	0.00110803	0.0216815	0.0153306	CASP3/RB1	2
GO:0034599	cellular response to oxidative stress	5/62	302/18670	0.00326561	0.038972	0.0275565	CTNNB1/MAPK1/MAPK9/HGF/PPARGC1A	5
GO:0034660	ncRNA metabolic process	6/62	475/18670	0.00484874	0.0489835	0.0346355	RRP36/BMS1/RSL1D1/AGO4/NIFK/RRP15	6
GO:0035094	response to nicotine	3/62	49/18670	0.000576243	0.0152399	0.0107759	CASP3/CREB1/MAPK1	3
GO:0035148	tube formation	4/62	148/18670	0.00148055	0.0247366	0.0174909	CASP3/CTNNB1/BCL2L11/PRKACB	4
GO:0035265	organ growth	4/62	204/18670	0.00470925	0.0482476	0.0341152	MAPK1/ERBB4/WNT2/BCL2L11	4
GO:0035567	non-canonical Wnt signaling pathway	4/62	150/18670	0.00155539	0.0254008	0.0179605	CTNNB1/AGO4/TNRC6B/FRZB	4
GO:0035690	cellular response to drug	7/62	433/18670	0.00056303	0.0152399	0.0107759	MYC/CTNNB1/MAPK1/PTGS2/HGF/NR3C1/PPARGC1A	7
GO:0035728	response to hepatocyte growth factor	2/62	19/18670	0.00178914	0.0281595	0.0199112	CREB1/HGF	2
GO:0035729	cellular response to hepatocyte growth factor stimulus	2/62	17/18670	0.00142904	0.0241791	0.0170967	CREB1/HGF	2
GO:0038127	ERBB signaling pathway	4/62	142/18670	0.00127116	0.0226309	0.016002	MAPK1/ERBB4/HBEGF/ARF4	4
GO:0042176	regulation of protein catabolic process	7/62	381/18670	0.00026123	0.00964213	0.00681781	MAPK9/FBXL20/RNF19A/ARIH1/SF3B3/UCHL5/RAD23B	7
GO:0042326	negative regulation of phosphorylation	6/62	468/18670	0.00451342	0.0471306	0.0333253	MYC/CASP3/HGF/RB1/ATF3/PPARGC1A	6
GO:0042475	odontogenesis of dentin-containing tooth	3/62	90/18670	0.00333626	0.039119	0.0276605	CTNNB1/BCL2L11/ATF2	3
GO:0042594	response to starvation	5/62	191/18670	0.000429015	0.0133117	0.00941253	MAPK1/ATF3/PPARGC1A/LAMP2/RALB	5
GO:0042752	regulation of circadian rhythm	5/62	114/18670	3.81035e-05	0.00414704	0.00293231	CREB1/MAPK9/PPP1CB/PPARGC1A/PER2	5
GO:0043153	entrainment of circadian clock by photoperiod	2/62	21/18670	0.00218782	0.0329997	0.0233336	PPP1CB/PER2	2
GO:0043161	proteasome-mediated ubiquitin-dependent protein catabolic process	10/62	419/18670	1.10461e-06	0.000799735	0.000565481	CTNNB1/MAPK9/UBE2D3/FBXL20/UBE2G1/ANAPC10/RNF19A/ARIH1/UCHL5/RAD23B	10
GO:0043401	steroid hormone mediated signaling pathway	5/62	182/18670	0.000343892	0.0116373	0.0082286	CTNNB1/RNF6/NR3C1/RB1/PPARGC1A	5
GO:0043501	skeletal muscle adaptation	2/62	28/18670	0.00387969	0.0437204	0.030914	PPARGC1A/CAMK2G	2
GO:0043523	regulation of neuron apoptotic process	5/62	210/18670	0.000660081	0.0159299	0.0112638	CASP3/CTNNB1/BCL2L11/ATF2/PPARGC1A	5
GO:0043525	positive regulation of neuron apoptotic process	4/62	57/18670	3.81678e-05	0.00414704	0.00293231	CASP3/CTNNB1/BCL2L11/ATF2	4
GO:0044346	fibroblast apoptotic process	2/62	24/18670	0.00285707	0.0373828	0.0264328	MYC/BCL2L11	2
GO:0045444	fat cell differentiation	6/62	223/18670	9.55248e-05	0.00560756	0.00396503	CREB1/PTGS2/ATF2/PPARGC1A/FRZB/PER2	6
GO:0045600	positive regulation of fat cell differentiation	3/62	64/18670	0.00125782	0.0226309	0.016002	CREB1/PTGS2/FRZB	3
GO:0045637	regulation of myeloid cell differentiation	6/62	251/18670	0.00018214	0.00760785	0.0053794	MYC/CREB1/CTNNB1/RB1/AGO4/TNRC6B	6
GO:0045844	positive regulation of striated muscle tissue development	5/62	87/18670	1.02716e-05	0.00223099	0.0015775	CREB1/CTNNB1/MAPK1/ERBB4/WNT2	5
GO:0045879	negative regulation of smoothened signaling pathway	2/62	30/18670	0.00444573	0.0468743	0.0331442	RB1/PRKACB	2
GO:0045927	positive regulation of growth	5/62	270/18670	0.00201416	0.0312483	0.0220952	CREB1/MAPK1/ERBB4/WNT2/HBEGF	5
GO:0045992	negative regulation of embryonic development	2/62	26/18670	0.00334997	0.039119	0.0276605	CTNNB1/PRKACB	2
GO:0046364	monosaccharide biosynthetic process	3/62	91/18670	0.00344191	0.0399776	0.0282676	ATF3/PPARGC1A/PER2	3
GO:0046620	regulation of organ growth	4/62	113/18670	0.00054158	0.0152399	0.0107759	MAPK1/ERBB4/WNT2/BCL2L11	4
GO:0046622	positive regulation of organ growth	3/62	63/18670	0.00120169	0.0226309	0.016002	MAPK1/ERBB4/WNT2	3
GO:0046697	decidualization	3/62	24/18670	6.71584e-05	0.00540252	0.00382004	MAPK1/PTGS2/JUNB	3
GO:0046889	positive regulation of lipid biosynthetic process	3/62	84/18670	0.00274434	0.0370231	0.0261785	CREB1/PTGS2/PPARGC1A	3
GO:0046890	regulation of lipid biosynthetic process	4/62	198/18670	0.00423741	0.0462495	0.0327024	CREB1/PTGS2/SP1/PPARGC1A	4
GO:0048144	fibroblast proliferation	4/62	84/18670	0.000174369	0.00754752	0.00533674	MYC/CREB1/CTNNB1/WNT2	4
GO:0048145	regulation of fibroblast proliferation	4/62	83/18670	0.000166477	0.00754752	0.00533674	MYC/CREB1/CTNNB1/WNT2	4
GO:0048511	rhythmic process	7/62	295/18670	5.35472e-05	0.00465218	0.00328949	CASP3/CREB1/MAPK9/SP1/PPP1CB/PPARGC1A/PER2	7
GO:0048538	thymus development	3/62	45/18670	0.000448029	0.0137059	0.00969124	CTNNB1/MAPK1/BCL2L11	3
GO:0048545	response to steroid hormone	8/62	383/18670	3.74698e-05	0.00414704	0.00293231	CASP3/CTNNB1/PTGS2/RNF6/NR3C1/RB1/BCL2L11/PPARGC1A	8
GO:0048568	embryonic organ development	6/62	428/18670	0.00291617	0.0375481	0.0265497	CTNNB1/MAPK1/WNT2/JUNB/RAD23B/FRZB	6
GO:0048608	reproductive structure development	8/62	431/18670	8.58108e-05	0.00548829	0.00388069	CASP3/CTNNB1/MAPK1/PTGS2/WNT2/BCL2L11/JUNB/AGO4	8
GO:0048634	regulation of muscle organ development	5/62	156/18670	0.00016837	0.00754752	0.00533674	CREB1/CTNNB1/MAPK1/ERBB4/WNT2	5
GO:0048636	positive regulation of muscle organ development	5/62	87/18670	1.02716e-05	0.00223099	0.0015775	CREB1/CTNNB1/MAPK1/ERBB4/WNT2	5
GO:0048638	regulation of developmental growth	6/62	347/18670	0.00101074	0.0205526	0.0145324	CREB1/MAPK1/RNF6/ERBB4/WNT2/BCL2L11	6
GO:0048639	positive regulation of developmental growth	4/62	184/18670	0.00326319	0.038972	0.0275565	CREB1/MAPK1/ERBB4/WNT2	4
GO:0048645	animal organ formation	3/62	64/18670	0.00125782	0.0226309	0.016002	CTNNB1/MAPK1/WNT2	3
GO:0048659	smooth muscle cell proliferation	4/62	171/18670	0.00250701	0.0355897	0.025165	CTNNB1/PTGS2/HBEGF/PPARGC1A	4
GO:0048660	regulation of smooth muscle cell proliferation	4/62	169/18670	0.00240256	0.0352592	0.0249312	CTNNB1/PTGS2/HBEGF/PPARGC1A	4
GO:0048661	positive regulation of smooth muscle cell proliferation	3/62	101/18670	0.00461201	0.0479296	0.0338903	PTGS2/HBEGF/PPARGC1A	3
GO:0048732	gland development	8/62	434/18670	9.00464e-05	0.00548829	0.00388069	CREB1/CTNNB1/MAPK1/HGF/ERBB4/WNT2/BCL2L11/FRZB	8
GO:0048738	cardiac muscle tissue development	5/62	233/18670	0.00105215	0.0207752	0.0146898	CREB1/MAPK1/ERBB4/WNT2/CACYBP	5
GO:0048762	mesenchymal cell differentiation	6/62	220/18670	8.86677e-05	0.00548829	0.00388069	CTNNB1/MAPK1/HGF/ERBB4/WNT2/FRZB	6
GO:0050673	epithelial cell proliferation	9/62	434/18670	1.24276e-05	0.00225312	0.00159315	MYC/CTNNB1/MAPK1/NRAS/SP1/HGF/RB1/WNT2/ATF2	9
GO:0050678	regulation of epithelial cell proliferation	7/62	378/18670	0.00024898	0.00964213	0.00681781	MYC/CTNNB1/NRAS/SP1/RB1/WNT2/ATF2	7
GO:0050679	positive regulation of epithelial cell proliferation	5/62	206/18670	0.000605099	0.0152399	0.0107759	MYC/CTNNB1/NRAS/SP1/WNT2	5
GO:0050821	protein stabilization	4/62	178/18670	0.00289719	0.0375481	0.0265497	CREB1/PPARGC1A/LAMP2/STX12	4
GO:0050890	cognition	5/62	296/18670	0.00299685	0.0378134	0.0267373	CASP3/CREB1/MAPK1/PTGS2/ARF4	5
GO:0051054	positive regulation of DNA metabolic process	5/62	191/18670	0.000429015	0.0133117	0.00941253	MYC/CTNNB1/MAPK1/HGF/PPARGC1A	5
GO:0051090	regulation of DNA-binding transcription factor activity	7/62	432/18670	0.00055536	0.0152399	0.0107759	CTNNB1/MAPK1/MAPK9/RB1/WNT2/ATF2/PPARGC1A	7
GO:0051384	response to glucocorticoid	4/62	146/18670	0.00140827	0.0241791	0.0170967	CASP3/PTGS2/NR3C1/BCL2L11	4
GO:0051402	neuron apoptotic process	6/62	239/18670	0.000139576	0.00739414	0.00522829	CASP3/CTNNB1/RB1/BCL2L11/ATF2/PPARGC1A	6
GO:0051450	myoblast proliferation	2/62	27/18670	0.00361026	0.0410549	0.0290293	HGF/ATF2	2
GO:0051972	regulation of telomerase activity	3/62	48/18670	0.000542242	0.0152399	0.0107759	MYC/CTNNB1/MAPK1	3
GO:0051973	positive regulation of telomerase activity	3/62	36/18670	0.000230281	0.009094	0.00643024	MYC/CTNNB1/MAPK1	3
GO:0055021	regulation of cardiac muscle tissue growth	3/62	78/18670	0.00222225	0.0332878	0.0235373	MAPK1/ERBB4/WNT2	3
GO:0055023	positive regulation of cardiac muscle tissue growth	3/62	48/18670	0.000542242	0.0152399	0.0107759	MAPK1/ERBB4/WNT2	3
GO:0055024	regulation of cardiac muscle tissue development	4/62	100/18670	0.0003406	0.0116373	0.0082286	CREB1/MAPK1/ERBB4/WNT2	4
GO:0055025	positive regulation of cardiac muscle tissue development	4/62	62/18670	5.32373e-05	0.00465218	0.00328949	CREB1/MAPK1/ERBB4/WNT2	4
GO:0060038	cardiac muscle cell proliferation	3/62	67/18670	0.00143605	0.0241791	0.0170967	MAPK1/ERBB4/WNT2	3
GO:0060043	regulation of cardiac muscle cell proliferation	3/62	57/18670	0.000898047	0.0189823	0.0134221	MAPK1/ERBB4/WNT2	3
GO:0060045	positive regulation of cardiac muscle cell proliferation	3/62	38/18670	0.000270796	0.00964213	0.00681781	MAPK1/ERBB4/WNT2	3
GO:0060135	maternal process involved in female pregnancy	3/62	64/18670	0.00125782	0.0226309	0.016002	MAPK1/PTGS2/JUNB	3
GO:0060249	anatomical structure homeostasis	6/62	439/18670	0.00330445	0.039119	0.0276605	MYC/CTNNB1/MAPK1/PTGS2/RB1/LAMP2	6
GO:0060420	regulation of heart growth	3/62	84/18670	0.00274434	0.0370231	0.0261785	MAPK1/ERBB4/WNT2	3
GO:0060421	positive regulation of heart growth	3/62	52/18670	0.00068634	0.0160815	0.011371	MAPK1/ERBB4/WNT2	3
GO:0060425	lung morphogenesis	3/62	50/18670	0.00061158	0.0152399	0.0107759	CTNNB1/MAPK1/WNT2	3
GO:0060438	trachea development	2/62	19/18670	0.00178914	0.0281595	0.0199112	CTNNB1/MAPK1	2
GO:0060439	trachea morphogenesis	2/62	11/18670	0.000585386	0.0152399	0.0107759	CTNNB1/MAPK1	2
GO:0060441	epithelial tube branching involved in lung morphogenesis	2/62	29/18670	0.0041582	0.0458457	0.0324168	CTNNB1/WNT2	2
GO:0060479	lung cell differentiation	2/62	23/18670	0.00262457	0.0360796	0.0255113	CREB1/CTNNB1	2
GO:0060485	mesenchyme development	7/62	279/18670	3.76156e-05	0.00414704	0.00293231	MYC/CTNNB1/MAPK1/HGF/ERBB4/WNT2/FRZB	7
GO:0060537	muscle tissue development	9/62	408/18670	7.58113e-06	0.00214075	0.00151369	CREB1/CTNNB1/MAPK1/RB1/ATF3/ERBB4/WNT2/PPARGC1A/CACYBP	9
GO:0060541	respiratory system development	4/62	198/18670	0.00423741	0.0462495	0.0327024	CREB1/CTNNB1/MAPK1/WNT2	4
GO:0060562	epithelial tube morphogenesis	5/62	322/18670	0.00428763	0.046332	0.0327607	MYC/CASP3/CTNNB1/WNT2/PRKACB	5
GO:0060571	morphogenesis of an epithelial fold	2/62	25/18670	0.00309889	0.0378134	0.0267373	CTNNB1/WNT2	2
GO:0060572	morphogenesis of an epithelial bud	2/62	16/18670	0.00126362	0.0226309	0.016002	CTNNB1/WNT2	2
GO:0060674	placenta blood vessel development	3/62	32/18670	0.000161491	0.00754752	0.00533674	MAPK1/WNT2/JUNB	3
GO:0060688	regulation of morphogenesis of a branching structure	3/62	56/18670	0.00085279	0.0183392	0.0129674	CTNNB1/HGF/WNT2	3
GO:0060711	labyrinthine layer development	3/62	46/18670	0.000478156	0.0140345	0.00992361	MAPK1/WNT2/JUNB	3
GO:0060716	labyrinthine layer blood vessel development	3/62	19/18670	3.25354e-05	0.00414704	0.00293231	MAPK1/WNT2/JUNB	3
GO:0061037	negative regulation of cartilage development	2/62	30/18670	0.00444573	0.0468743	0.0331442	CTNNB1/FRZB	2
GO:0061136	regulation of proteasomal protein catabolic process	5/62	183/18670	0.000352658	0.0116373	0.0082286	MAPK9/RNF19A/ARIH1/UCHL5/RAD23B	5
GO:0061138	morphogenesis of a branching epithelium	4/62	182/18670	0.00313787	0.0378637	0.0267728	MYC/CTNNB1/HGF/WNT2	4
GO:0061180	mammary gland epithelium development	3/62	72/18670	0.00176691	0.0281595	0.0199112	MAPK1/ERBB4/WNT2	3
GO:0061458	reproductive system development	8/62	434/18670	9.00464e-05	0.00548829	0.00388069	CASP3/CTNNB1/MAPK1/PTGS2/WNT2/BCL2L11/JUNB/AGO4	8
GO:0061919	process utilizing autophagic mechanism	7/62	496/18670	0.00124604	0.0226309	0.016002	CASP3/HGF/BCL2L11/PPARGC1A/LAMP2/STX12/RALB	7
GO:0062197	cellular response to chemical stress	7/62	350/18670	0.000155476	0.00754752	0.00533674	CASP3/CTNNB1/MAPK1/PTGS2/MAPK9/HGF/PPARGC1A	7
GO:0070542	response to fatty acid	3/62	86/18670	0.00293375	0.0375481	0.0265497	CREB1/PTGS2/PPARGC1A	3
GO:0070936	protein K48-linked ubiquitination	3/62	56/18670	0.00085279	0.0183392	0.0129674	UBE2D3/UBE2G1/RNF6	3
GO:0070979	protein K11-linked ubiquitination	2/62	30/18670	0.00444573	0.0468743	0.0331442	UBE2D3/ANAPC10	2
GO:0070997	neuron death	7/62	348/18670	0.000150084	0.00754752	0.00533674	CASP3/CREB1/CTNNB1/RB1/BCL2L11/ATF2/PPARGC1A	7
GO:0071241	cellular response to inorganic substance	7/62	215/18670	7.00043e-06	0.00214075	0.00151369	CREB1/MAPK1/PTGS2/MAPK9/JUNB/PPARGC1A/CACYBP	7
GO:0071248	cellular response to metal ion	7/62	188/18670	2.89224e-06	0.00153206	0.0010833	CREB1/MAPK1/PTGS2/MAPK9/JUNB/PPARGC1A/CACYBP	7
GO:0071383	cellular response to steroid hormone stimulus	6/62	248/18670	0.000170648	0.00754752	0.00533674	CTNNB1/RNF6/NR3C1/RB1/BCL2L11/PPARGC1A	6
GO:0071604	transforming growth factor beta production	3/62	38/18670	0.000270796	0.00964213	0.00681781	CREB1/PTGS2/ATF2	3
GO:0071634	regulation of transforming growth factor beta production	3/62	36/18670	0.000230281	0.009094	0.00643024	CREB1/PTGS2/ATF2	3
GO:0071636	positive regulation of transforming growth factor beta production	3/62	20/18670	3.81864e-05	0.00414704	0.00293231	CREB1/PTGS2/ATF2	3
GO:0071897	DNA biosynthetic process	4/62	196/18670	0.00408754	0.0455289	0.0321928	MYC/CTNNB1/MAPK1/HGF	4
GO:0072215	regulation of metanephros development	2/62	23/18670	0.00262457	0.0360796	0.0255113	MYC/CTNNB1	2
GO:0110110	positive regulation of animal organ morphogenesis	3/62	81/18670	0.00247475	0.0353629	0.0250046	MYC/CTNNB1/WNT2	3
GO:1900101	regulation of endoplasmic reticulum unfolded protein response	2/62	25/18670	0.00309889	0.0378134	0.0267373	BCL2L11/ATF6	2
GO:1900103	positive regulation of endoplasmic reticulum unfolded protein response	2/62	13/18670	0.000826638	0.018321	0.0129545	BCL2L11/ATF6	2
GO:1901214	regulation of neuron death	6/62	313/18670	0.000591194	0.0152399	0.0107759	CASP3/CREB1/CTNNB1/BCL2L11/ATF2/PPARGC1A	6
GO:1901216	positive regulation of neuron death	4/62	94/18670	0.000268844	0.00964213	0.00681781	CASP3/CTNNB1/BCL2L11/ATF2	4
GO:1901861	regulation of muscle tissue development	6/62	155/18670	1.24482e-05	0.00225312	0.00159315	CREB1/CTNNB1/MAPK1/ERBB4/WNT2/PPARGC1A	6
GO:1901863	positive regulation of muscle tissue development	6/62	88/18670	4.58964e-07	0.000799735	0.000565481	CREB1/CTNNB1/MAPK1/ERBB4/WNT2/PPARGC1A	6
GO:1902947	regulation of tau-protein kinase activity	2/62	13/18670	0.000826638	0.018321	0.0129545	HGF/RB1	2
GO:1903050	regulation of proteolysis involved in cellular protein catabolic process	5/62	214/18670	0.000718728	0.0164324	0.0116191	MAPK9/RNF19A/ARIH1/UCHL5/RAD23B	5
GO:1903320	regulation of protein modification by small protein conjugation or removal	5/62	231/18670	0.00101249	0.0205526	0.0145324	CTNNB1/MAPK9/DCUN1D1/CDC14B/PER2	5
GO:1903362	regulation of cellular protein catabolic process	5/62	247/18670	0.00136295	0.0238736	0.0168807	MAPK9/RNF19A/ARIH1/UCHL5/RAD23B	5
GO:1903706	regulation of hemopoiesis	6/62	475/18670	0.00484874	0.0489835	0.0346355	MYC/CREB1/CTNNB1/RB1/AGO4/TNRC6B	6
GO:1904837	beta-catenin-TCF complex assembly	2/62	30/18670	0.00444573	0.0468743	0.0331442	MYC/CTNNB1	2
GO:1904948	midbrain dopaminergic neuron differentiation	2/62	17/18670	0.00142904	0.0241791	0.0170967	CTNNB1/WNT2	2
GO:1904953	Wnt signaling pathway involved in midbrain dopaminergic neuron differentiation	2/62	12/18670	0.000700961	0.0161967	0.0114524	CTNNB1/WNT2	2
GO:1990440	positive regulation of transcription from RNA polymerase II promoter in response to endoplasmic reticulum stress	2/62	11/18670	0.000585386	0.0152399	0.0107759	ATF3/ATF6	2
GO:2000058	regulation of ubiquitin-dependent protein catabolic process	5/62	149/18670	0.000135816	0.00737479	0.0052146	MAPK9/RNF19A/ARIH1/UCHL5/RAD23B	5
GO:2000060	positive regulation of ubiquitin-dependent protein catabolic process	3/62	95/18670	0.00388491	0.0437204	0.030914	MAPK9/RNF19A/ARIH1	3
GO:2000144	positive regulation of DNA-templated transcription, initiation	2/62	27/18670	0.00361026	0.0410549	0.0290293	CREB1/CTNNB1	2
GO:2000278	regulation of DNA biosynthetic process	4/62	108/18670	0.000456375	0.0137673	0.00973466	MYC/CTNNB1/MAPK1/HGF	4
GO:2000573	positive regulation of DNA biosynthetic process	4/62	67/18670	7.22468e-05	0.00541104	0.00382607	MYC/CTNNB1/MAPK1/HGF	4
GO:2000677	regulation of transcription regulatory region DNA binding	3/62	52/18670	0.00068634	0.0160815	0.011371	CTNNB1/RB1/PER2	3
GO:2000679	positive regulation of transcription regulatory region DNA binding	2/62	25/18670	0.00309889	0.0378134	0.0267373	CTNNB1/RB1	2
GO:2001233	regulation of apoptotic signaling pathway	7/62	406/18670	0.000383418	0.0124296	0.00878879	CTNNB1/PTGS2/MAPK9/HGF/RB1/ATF3/BCL2L11	7
GO:2001252	positive regulation of chromosome organization	4/62	174/18670	0.00266949	0.0364662	0.0257847	CTNNB1/MAPK1/RB1/PPARGC1A	4
