# Supplementary material for: Construction of a MicroRNA-Based Nomogram for Prediction of Lung Metastasis in Breast Cancer Patients
Source: Front Genet. 2021 Feb 19;11:580138. doi: 10.3389/fgene.2020.580138 (PMC7933652; doi:10.3389/fgene.2020.580138)
Supplement: Supplementary file 1 [file Data_Sheet_1.zip › supplementary data/supplementary tables /Supplementary Table 10.xlsx]

## Sheet: Sheet1
Table S10: Differentially expressed miRNAs (DEmiRNAs) with an p-value < 0.05
Adrenocortical Carcinoma
	baseMean	log2FoldChange	lfcSE	stat	pvalue	padj
hsa-mir-182	155603	3.71519	0.479716	7.74455	9.59e-15	6.91e-12
hsa-mir-96	166.667	3.55378	0.469955	7.56196	3.97e-14	1.43e-11
hsa-mir-1258	13.9401	-3.62969	0.576064	-6.30085	2.96e-10	7.1e-08
hsa-mir-130b	43.8336	1.32825	0.221171	6.00554	1.91e-09	3.43e-07
hsa-mir-653	86.8969	-2.63172	0.45816	-5.7441	9.24e-09	1.33e-06
hsa-mir-99a	2727.18	-1.95215	0.346134	-5.63987	1.7e-08	2.04e-06
hsa-mir-874	553.461	-1.06506	0.191889	-5.55042	2.85e-08	2.76e-06
hsa-mir-330	177.888	1.59949	0.289555	5.52395	3.31e-08	2.76e-06
hsa-mir-183	29799.4	2.64622	0.479948	5.51356	3.52e-08	2.76e-06
hsa-mir-130a	233.737	1.4523	0.264138	5.49827	3.84e-08	2.76e-06
hsa-mir-4668	30.5477	1.91235	0.349797	5.46704	4.58e-08	3e-06
hsa-mir-513a-2	220.032	-2.96469	0.54606	-5.42924	5.66e-08	3.4e-06
hsa-mir-664a	521.896	-1.00433	0.189755	-5.29277	1.2e-07	6.67e-06
hsa-mir-362	245.066	-1.68039	0.32175	-5.22265	1.76e-07	9.07e-06
hsa-mir-513a-1	206.238	-2.95272	0.571027	-5.1709	2.33e-07	1.12e-05
hsa-mir-4772	5.02695	-2.02034	0.392004	-5.15388	2.55e-07	1.15e-05
hsa-mir-4501	8.81114	-3.11673	0.62896	-4.95537	7.22e-07	3.06e-05
hsa-mir-7-1	109.098	1.20937	0.245886	4.91845	8.72e-07	3.49e-05
hsa-mir-510	68.3137	-2.63303	0.538449	-4.89003	1.01e-06	3.82e-05
hsa-mir-106b	1064.19	0.822404	0.170065	4.83582	1.33e-06	4.77e-05
hsa-mir-513b	208.912	-2.52148	0.536982	-4.69565	2.66e-06	9.11e-05
hsa-mir-887	301.994	1.61588	0.351	4.60365	4.15e-06	0.000131006
hsa-mir-514a-1	17868.3	-2.48573	0.541433	-4.59101	4.41e-06	0.000131006
hsa-mir-514a-3	17850.3	-2.48368	0.541076	-4.59025	4.43e-06	0.000131006
hsa-mir-514a-2	17885.9	-2.48336	0.541675	-4.58459	4.55e-06	0.000131006
hsa-mir-506	2110.1	-2.45179	0.541554	-4.52732	5.97e-06	0.000165422
hsa-mir-508	127302	-2.36898	0.526229	-4.50181	6.74e-06	0.000176992
hsa-mir-125b-2	2317.15	-1.58803	0.353109	-4.49727	6.88e-06	0.000176992
hsa-mir-507	282.975	-2.40103	0.536205	-4.47782	7.54e-06	0.000187219
hsa-mir-125b-1	2226.72	-1.56234	0.355491	-4.39488	1.11e-05	0.000266006
hsa-mir-1248	15.4086	1.73334	0.399628	4.33738	1.44e-05	0.000334899
hsa-mir-466	20.4063	-3.12999	0.724988	-4.3173	1.58e-05	0.000355378
hsa-mir-150	501.081	-1.76658	0.410566	-4.30279	1.69e-05	0.000367979
hsa-mir-425	806.81	1.02392	0.238514	4.2929	1.76e-05	0.00036926
hsa-mir-301b	4.23144	1.64334	0.383155	4.28897	1.8e-05	0.00036926
hsa-mir-153-1	18.5271	2.90541	0.683764	4.24914	2.15e-05	0.000417102
hsa-mir-1307	7736.44	0.72715	0.171252	4.24608	2.18e-05	0.000417102
hsa-mir-513c	654.132	-2.37939	0.560725	-4.24342	2.2e-05	0.000417102
hsa-mir-4746	9.78749	1.60635	0.390616	4.11235	3.92e-05	0.000723051
hsa-mir-30d	37342.8	-0.73455	0.179233	-4.0983	4.16e-05	0.000739707
hsa-mir-153-2	417.797	2.60598	0.636498	4.09424	4.24e-05	0.000739707
hsa-mir-146a	74.564	-1.51372	0.370108	-4.08993	4.31e-05	0.000739707
hsa-mir-3170	7.24038	1.48352	0.367328	4.03867	5.38e-05	0.000884688
hsa-mir-1296	11.3781	1.07629	0.266586	4.03732	5.41e-05	0.000884688
hsa-mir-7854	2.2039	1.66749	0.41424	4.02541	5.69e-05	0.000910034
hsa-mir-217	209.575	-2.01494	0.504607	-3.99309	6.52e-05	0.00102082
hsa-mir-200c	86.1252	1.42023	0.365612	3.88453	0.000102529	0.00157065
hsa-mir-509-3	11217.5	-2.01555	0.530298	-3.80079	0.000144236	0.00211964
hsa-mir-514b	247	-2.15535	0.567084	-3.80076	0.000144253	0.00211964
hsa-let-7c	7867.36	-1.32807	0.350968	-3.78401	0.000154321	0.00222223
hsa-mir-489	3.83519	-3.44271	0.913748	-3.76768	0.00016477	0.00229204
hsa-mir-125a	16812	-0.721187	0.191473	-3.76652	0.000165537	0.00229204
hsa-mir-141	21.0042	1.52659	0.407986	3.74177	0.000182731	0.00248238
hsa-mir-3614	6.44642	-1.57326	0.421065	-3.73639	0.000186684	0.00248913
hsa-mir-6788	1.8406	-2.47355	0.664491	-3.72248	0.000197275	0.00258251
hsa-mir-140	12629.5	-0.736911	0.200878	-3.66845	0.000244023	0.00313744
hsa-mir-676	77.5307	-0.966291	0.265216	-3.64341	0.000269048	0.00323765
hsa-mir-509-1	9574.48	-1.94678	0.534583	-3.64169	0.000270856	0.00323765
hsa-mir-142	1890.88	-1.04621	0.287364	-3.6407	0.000271898	0.00323765
hsa-mir-509-2	9585.96	-1.9539	0.537013	-3.63845	0.000274279	0.00323765
hsa-mir-3923	2.3274	3.12093	0.857767	3.63843	0.000274301	0.00323765
hsa-mir-30b	2012.87	-0.78144	0.21512	-3.63258	0.000280603	0.00325861
hsa-mir-324	329.217	0.870126	0.241209	3.60736	0.000309328	0.00353518
hsa-mir-605	3.72225	-1.84376	0.515432	-3.57711	0.000347413	0.00390839
hsa-mir-101-2	21605.1	-0.617457	0.173473	-3.55939	0.000371717	0.00411748
hsa-mir-92b	240.626	1.46064	0.411446	3.55002	0.000385202	0.0042022
hsa-mir-340	125.217	-0.469122	0.132447	-3.54196	0.000397167	0.00426806
hsa-mir-660	404.053	-0.679071	0.193461	-3.51011	0.000447919	0.00474267
hsa-mir-101-1	21320.7	-0.608384	0.173914	-3.49818	0.000468447	0.00488815
hsa-mir-4423	29.6396	-2.05934	0.591219	-3.48322	0.000495429	0.00509584
hsa-mir-3127	12.3861	0.960647	0.277568	3.46094	0.000538287	0.00545868
hsa-mir-196b	770.919	1.57279	0.4616	3.40726	0.000656195	0.00653875
hsa-mir-181a-1	7810.81	-0.695945	0.204422	-3.40446	0.000662957	0.00653875
hsa-mir-1247	26.2121	-1.90574	0.567023	-3.36096	0.000776718	0.00755725
hsa-mir-320b-2	11.2549	0.914019	0.272606	3.35289	0.000799714	0.00767726
hsa-mir-4661	11.9646	-1.01112	0.304295	-3.32283	0.000891092	0.00844192
hsa-mir-5001	2.34659	1.36707	0.412961	3.3104	0.000931618	0.00871123
hsa-mir-320c-1	2.3823	1.41568	0.431322	3.28218	0.00103006	0.00950829
hsa-mir-873	3.08387	-3.61176	1.10522	-3.26792	0.0010834	0.00979282
hsa-mir-210	5113.01	1.37114	0.419732	3.2667	0.00108809	0.00979282
hsa-mir-346	4.81491	1.68483	0.517229	3.25741	0.00112434	0.00999411
hsa-mir-124-2	1.36956	2.55386	0.791231	3.2277	0.0012479	0.0109572
hsa-mir-664b	81.7802	-0.867218	0.269735	-3.21508	0.0013041	0.0111952
hsa-mir-615	10.4421	1.23401	0.383872	3.21464	0.0013061	0.0111952
hsa-mir-3152	0.757228	2.28191	0.712371	3.20326	0.0013588	0.0115098
hsa-mir-424	2841.48	1.05509	0.332168	3.17637	0.00149132	0.0124855
hsa-mir-34a	2340.81	-0.850969	0.268975	-3.16375	0.00155751	0.0128897
hsa-mir-216a	3.36432	-2.18083	0.694752	-3.13901	0.00169519	0.0138697
hsa-mir-6514	3.09772	1.12523	0.360988	3.11708	0.00182651	0.0146638
hsa-mir-219a-1	15.3521	0.708937	0.227512	3.11604	0.00183297	0.0146638
hsa-mir-3166	1.22352	2.27508	0.733592	3.10129	0.00192679	0.0152449
hsa-mir-532	4795.42	-0.580553	0.189629	-3.06152	0.00220216	0.0172343
hsa-mir-95	49.2517	1.30325	0.426397	3.05642	0.00223996	0.0173416
hsa-mir-1301	128.268	0.696586	0.233224	2.98677	0.00281938	0.0215953
hsa-mir-421	17.2482	0.628396	0.211516	2.97091	0.00296919	0.0224835
hsa-mir-3678	2.00333	-1.24337	0.41933	-2.96513	0.00302554	0.0224835
hsa-mir-212	13.8865	0.590452	0.199156	2.96478	0.00302902	0.0224835
hsa-mir-29a	27056.2	-0.646168	0.218555	-2.95655	0.003111	0.0228055
hsa-mir-197	1009.91	0.612177	0.207229	2.95411	0.00313575	0.0228055
hsa-mir-3917	1.82978	1.43284	0.489803	2.92534	0.0034408	0.0245447
hsa-mir-124-1	1.19903	2.13434	0.729657	2.92513	0.00344308	0.0245447
hsa-mir-135b	1.47996	2.37451	0.821312	2.89112	0.00383874	0.027097
hsa-mir-372	1.01538	2.1511	0.746545	2.88141	0.00395904	0.0273115
hsa-mir-548au	0.707869	1.48075	0.514026	2.88069	0.00396809	0.0273115
hsa-mir-651	16.9001	-0.737134	0.255993	-2.87951	0.00398292	0.0273115
hsa-mir-149	384.273	1.14234	0.397613	2.873	0.00406594	0.0276177
hsa-mir-3652	2.328	1.41302	0.495991	2.84889	0.00438721	0.0293072
hsa-mir-191	3543.16	0.557939	0.195889	2.84825	0.00439609	0.0293072
hsa-mir-1343	3.7341	0.909537	0.320171	2.84078	0.00450029	0.0297267
hsa-mir-877	20.311	0.732727	0.258198	2.83785	0.00454183	0.0297283
hsa-mir-19a	70.5796	0.636664	0.226064	2.8163	0.00485802	0.0315115
hsa-mir-216b	1.80654	-3.24556	1.16221	-2.79259	0.00522887	0.0336142
hsa-mir-181a-2	10222.1	-0.507593	0.183061	-2.7728	0.00555765	0.0354116
hsa-mir-548b	1.54273	-1.3374	0.483041	-2.7687	0.00562808	0.0355457
hsa-mir-301a	86.3165	0.842748	0.306045	2.75368	0.005893	0.0368161
hsa-mir-223	340.014	-0.672963	0.244576	-2.75155	0.00593148	0.0368161
hsa-mir-218-2	327.864	1.30243	0.478773	2.72035	0.00652132	0.0399328
hsa-mir-19b-2	134.053	0.584934	0.215115	2.71917	0.00654454	0.0399328
hsa-mir-33b	15.0346	-0.980988	0.363983	-2.69515	0.00703572	0.0423737
hsa-mir-3654	1.08467	2.40775	0.894184	2.69267	0.00708815	0.0423737
hsa-mir-224	194.952	-1.25892	0.467885	-2.69067	0.0071309	0.0423737
hsa-mir-196a-1	133.487	1.51541	0.563689	2.68838	0.00717999	0.0423737
hsa-mir-876	1.7998	-3.34108	1.2542	-2.66391	0.00772392	0.045026
hsa-mir-7152	1.3177	-2.30598	0.866071	-2.66258	0.00775449	0.045026
hsa-mir-5698	2.6717	1.71848	0.647351	2.65463	0.00793949	0.0457314
hsa-mir-1229	20.5719	1.10038	0.41655	2.64165	0.00825027	0.0471444
hsa-mir-3187	0.984366	1.45374	0.552749	2.63002	0.00853786	0.0484036
hsa-mir-218-1	340.097	1.27928	0.487573	2.62377	0.00869626	0.0489165
hsa-mir-1226	12.6563	1.11378	0.425836	2.61552	0.0089092	0.0497258
hsa-mir-552	8.59617	-1.7692	0.686517	-2.57706	0.00996444	0.0551877
hsa-mir-592	7.00099	-1.99703	0.782877	-2.55089	0.0107448	0.0590555
hsa-mir-181d	60.4197	0.946714	0.371822	2.54615	0.0108919	0.0594103
hsa-mir-378c	30.5335	-0.725788	0.288546	-2.51533	0.011892	0.0643778
hsa-let-7e	25835.5	-0.50126	0.200124	-2.50475	0.0122537	0.0658406
hsa-mir-6505	1.17277	-1.58334	0.636208	-2.48871	0.0128208	0.0683773
hsa-mir-1269b	1.19468	-1.97584	0.796064	-2.48201	0.0130645	0.0688901
hsa-mir-574	504.125	0.586469	0.236402	2.48081	0.0131083	0.0688901
hsa-mir-19b-1	147.947	0.501897	0.203595	2.46517	0.0136948	0.0714509
hsa-mir-6805	1.27821	1.30186	0.531833	2.44788	0.0143699	0.0742616
hsa-mir-550a-1	4.05591	0.62235	0.254429	2.44606	0.0144426	0.0742616
hsa-mir-579	1.58247	0.926992	0.379631	2.44182	0.0146132	0.0742616
hsa-mir-4745	3.8335	1.58638	0.649883	2.44102	0.014646	0.0742616
hsa-mir-548v	7.79464	-0.733657	0.300947	-2.43783	0.0147758	0.0743958
hsa-mir-607	2.64417	1.02052	0.420008	2.42977	0.0151085	0.0755427
hsa-mir-1909	0.798054	1.48673	0.61275	2.42633	0.0152524	0.0757359
hsa-mir-1306	34.5482	0.579836	0.240983	2.40613	0.0161225	0.0795083
hsa-mir-6798	2.10106	0.903099	0.377569	2.39188	0.0167625	0.0821019
hsa-mir-708	323.88	-1.01622	0.42531	-2.38936	0.0168776	0.0821072
hsa-mir-6741	0.443181	1.52878	0.642799	2.37832	0.0173917	NA
hsa-mir-335	372.717	0.845836	0.357019	2.36916	0.0178285	0.0860592
hsa-mir-502	41.6342	-0.440081	0.185917	-2.36708	0.017929	0.0860592
hsa-mir-7641-2	0.667076	2.26741	0.961164	2.35902	0.0183232	0.0873688
hsa-mir-3605	11.2021	0.629028	0.267478	2.3517	0.0186878	0.088521
hsa-mir-1224	421.531	-1.35237	0.575991	-2.3479	0.0188794	0.0888444
hsa-mir-139	7889.3	1.31422	0.562435	2.33666	0.0194569	0.0909484
hsa-mir-3200	85.6905	0.996076	0.42671	2.33432	0.0195792	0.0909484
hsa-mir-99b	383906	-0.465291	0.199649	-2.33054	0.0197775	0.0912806
hsa-mir-4800	0.587787	-1.94138	0.834567	-2.32621	0.0200073	0.0917533
hsa-mir-3651	7.92509	1.01174	0.435481	2.32327	0.0201646	0.0918893
hsa-mir-576	54.2326	0.499836	0.215576	2.31861	0.0204161	0.0924501
hsa-mir-378d-2	2.86215	-1.17627	0.508791	-2.31189	0.0207838	0.0935273
hsa-mir-155	210.921	-0.562473	0.244319	-2.30221	0.0213235	0.0948222
hsa-mir-320b-1	7.92503	0.673873	0.292733	2.302	0.021335	0.0948222
hsa-mir-100	5180.75	-0.955455	0.415878	-2.29744	0.0215938	0.0953835
hsa-let-7g	3956.86	-0.34293	0.149709	-2.29065	0.0219838	0.0961652
hsa-mir-188	15.7338	-0.549633	0.240086	-2.28931	0.0220612	0.0961652
hsa-mir-196a-2	211.575	1.2307	0.538166	2.28684	0.0222054	0.0961652
hsa-mir-548o	0.68504	-1.34856	0.590488	-2.28381	0.0223826	0.0961652
hsa-mir-6720	0.871644	1.82959	0.801446	2.28286	0.0224385	0.0961652
hsa-mir-629	110.188	0.642422	0.282861	2.27116	0.0231371	0.0985723
hsa-mir-6793	1.96575	0.820445	0.36426	2.25236	0.0242996	0.102916
hsa-mir-4784	1.07115	1.05272	0.468358	2.24769	0.0245959	0.103562
hsa-mir-4658	2.65041	1.67131	0.748553	2.23272	0.0255677	0.10589
hsa-mir-365b	823.293	-0.515577	0.230924	-2.23267	0.0255706	0.10589
hsa-mir-6132	1.44956	-1.27617	0.572139	-2.23052	0.0257127	0.10589
hsa-mir-8072	0.870553	1.14173	0.511953	2.23016	0.0257371	0.10589
hsa-mir-22	785940	-0.428335	0.192511	-2.22499	0.026082	0.106699
hsa-mir-214	18.9752	0.750511	0.339438	2.21104	0.0270328	0.109206
hsa-mir-3190	1.72633	1.21918	0.551531	2.21053	0.0270681	0.109206
hsa-mir-2110	12.89	0.507491	0.229701	2.20936	0.0271497	0.109206
hsa-mir-4664	0.628251	1.27144	0.5761	2.20698	0.0273155	0.109262
hsa-mir-5187	1.38547	1.08692	0.493852	2.20091	0.0277427	0.110065
hsa-mir-124-3	1.09402	2.10044	0.955891	2.19737	0.0279942	0.110065
hsa-mir-671	73.9428	0.385646	0.175678	2.19519	0.0281503	0.110065
hsa-mir-935	13.1979	1.29262	0.589668	2.19212	0.028371	0.110065
hsa-mir-7974	0.624964	1.58955	0.725752	2.19021	0.0285093	0.110065
hsa-mir-3662	1.21177	1.24839	0.570048	2.18997	0.0285266	0.110065
hsa-mir-1181	0.576603	1.58486	0.723961	2.18914	0.0285863	0.110065
hsa-mir-1295b	0.585456	-1.83182	0.84107	-2.17797	0.0294084	0.112628
hsa-mir-30c-2	2062.13	-0.312609	0.143827	-2.17351	0.029742	0.112913
hsa-mir-365a	836.503	-0.500472	0.230337	-2.17278	0.0297966	0.112913
hsa-mir-6757	1.31164	-1.27902	0.591978	-2.16059	0.0307272	0.11583
hsa-mir-3064	4.13988	0.665285	0.308225	2.15844	0.0308938	0.115852
hsa-mir-1262	5.02185	0.831656	0.386409	2.15227	0.0313762	0.117051
hsa-mir-1193	1.42784	1.24406	0.580745	2.14218	0.0321788	0.118826
hsa-mir-627	4.67272	-0.913645	0.42651	-2.14214	0.0321821	0.118826
hsa-mir-328	1043.33	-0.648419	0.303311	-2.1378	0.0325328	0.119216
hsa-mir-3913-2	5.72773	-0.504127	0.235932	-2.13674	0.0326188	0.119216
hsa-mir-6772	1.46919	1.08948	0.511476	2.13007	0.0331656	0.120111
hsa-mir-3619	1.60462	0.978638	0.459522	2.12969	0.0331972	0.120111
hsa-mir-193b	1010.34	-0.417912	0.196628	-2.1254	0.0335535	0.120793
hsa-mir-17	1139.31	0.409355	0.193654	2.11385	0.0345283	0.123683
hsa-mir-383	5.14059	1.78118	0.845744	2.10605	0.0352004	0.125467
hsa-mir-206	1.45613	1.97703	0.941345	2.10022	0.0357095	0.126385
hsa-mir-1976	37.1982	0.56386	0.269045	2.09579	0.0361012	0.126385
hsa-mir-152	518.682	-0.790633	0.37746	-2.09462	0.0362051	0.126385
hsa-mir-5586	10.8046	-0.596885	0.285061	-2.09389	0.0362701	0.126385
hsa-mir-26b	2049.63	0.364013	0.173907	2.09315	0.0363358	0.126385
hsa-mir-561	7.25477	-0.730061	0.35036	-2.08375	0.037183	0.128175
hsa-mir-3610	2.11738	0.786511	0.377497	2.08349	0.0372064	0.128175
hsa-mir-454	46.9134	0.447306	0.215473	2.07592	0.0379013	0.129947
hsa-mir-548f-1	0.981126	2.04659	0.987416	2.07267	0.0382026	0.13036
hsa-mir-7114	0.898423	3.50937	1.69683	2.0682	0.0386212	0.131166
hsa-mir-582	170.817	0.797286	0.386688	2.06183	0.0392238	0.132587
hsa-mir-5003	1.75601	0.919894	0.447709	2.05467	0.0399109	0.13413
hsa-mir-378a	1540.46	-0.496313	0.241726	-2.05321	0.0400526	0.13413
hsa-mir-3188	1.29293	1.09068	0.536725	2.03211	0.0421425	0.140148
hsa-mir-488	27.5198	1.06174	0.522774	2.03098	0.0422574	0.140148
hsa-mir-618	2.70933	1.22146	0.601932	2.02924	0.0424338	0.140148
hsa-mir-6847	0.59762	1.43248	0.707157	2.02569	0.0427966	0.140701
hsa-mir-219b	2.27336	0.785972	0.389326	2.0188	0.043508	0.14239
hsa-mir-30c-1	2012.85	-0.286727	0.142164	-2.01688	0.0437082	0.142398
hsa-mir-3944	0.765733	1.15133	0.573661	2.00699	0.0447511	0.145139
hsa-mir-4685	0.866407	0.964801	0.482507	1.99956	0.0455482	0.147062
hsa-mir-32	210.985	0.392156	0.19664	1.99429	0.0461205	0.148245
hsa-mir-15b	1006.49	0.448451	0.225184	1.99149	0.0464275	0.148472
hsa-mir-30a	68989.2	-0.496067	0.249294	-1.98988	0.0466038	0.148472
hsa-mir-4536-2	0.876982	-1.00791	0.508788	-1.981	0.0475908	0.150949
hsa-mir-452	147.924	-0.819373	0.41525	-1.9732	0.0484724	0.152441
hsa-mir-4469	0.745255	1.12396	0.569642	1.9731	0.0484846	0.152441
hsa-mir-548ag-2	1.61459	-1.55183	0.789086	-1.96662	0.0492271	0.153672
hsa-mir-375	284.913	0.947768	0.482089	1.96596	0.0493032	0.153672

## Sheet: Sheet2
Table S10: Differentially expressed miRNAs (DEmiRNAs) with an p-value < 0.05
Bladder Urothelial Carcinoma
	baseMean	log2FoldChange	lfcSE	stat	pvalue	padj
hsa-mir-125b-2	930.443	1.36181	0.252723	5.38855	7.1e-08	2.36e-05
hsa-mir-370	40.9403	1.21774	0.229771	5.29981	1.16e-07	2.36e-05
hsa-mir-541	3.62158	1.75543	0.334053	5.25493	1.48e-07	2.36e-05
hsa-mir-323a	20.0127	1.42368	0.273067	5.21365	1.85e-07	2.36e-05
hsa-mir-758	98.3838	1.30176	0.25081	5.19022	2.1e-07	2.36e-05
hsa-mir-125b-1	865.368	1.28648	0.248292	5.1813	2.2e-07	2.36e-05
hsa-mir-432	39.0719	1.21829	0.238344	5.1115	3.2e-07	2.94e-05
hsa-mir-154	31.8129	1.12949	0.232683	4.8542	1.21e-06	8.72e-05
hsa-mir-411	40.5003	1.11629	0.230052	4.85233	1.22e-06	8.72e-05
hsa-mir-376a-1	9.40848	1.26665	0.264838	4.78272	1.73e-06	0.000108169
hsa-mir-382	100.75	1.05299	0.220794	4.7691	1.85e-06	0.000108169
hsa-mir-376a-2	5.04014	1.37846	0.291643	4.72652	2.28e-06	0.000122384
hsa-mir-100	10873	1.11952	0.237925	4.70536	2.53e-06	0.000125346
hsa-mir-3653	27.5415	-0.984435	0.215326	-4.57183	4.83e-06	0.000222055
hsa-mir-598	256.198	-1.16836	0.257783	-4.53234	5.83e-06	0.000250054
hsa-mir-889	90.5492	0.921478	0.20396	4.51793	6.24e-06	0.00025096
hsa-mir-134	1116.57	1.06915	0.241289	4.43099	9.38e-06	0.000354783
hsa-mir-485	18.5833	0.991281	0.225156	4.40265	1.07e-05	0.000382007
hsa-mir-495	36.0122	0.83942	0.191663	4.37967	1.19e-05	0.000387
hsa-mir-381	204.141	0.837547	0.19158	4.3718	1.23e-05	0.000387
hsa-mir-323b	13.0064	1.10778	0.253714	4.36626	1.26e-05	0.000387
hsa-mir-539	24.6639	0.908855	0.210129	4.32522	1.52e-05	0.00043253
hsa-mir-10a	197073	-1.39707	0.323257	-4.32187	1.55e-05	0.00043253
hsa-mir-127	3511.88	0.988001	0.230979	4.27745	1.89e-05	0.000506478
hsa-mir-496	13.3659	0.946655	0.222825	4.24843	2.15e-05	0.000553685
hsa-mir-409	135.971	0.798593	0.188394	4.23895	2.25e-05	0.000555362
hsa-mir-410	68.5489	0.91764	0.22	4.17109	3.03e-05	0.000698454
hsa-mir-10b	210291	-0.96852	0.23224	-4.17034	3.04e-05	0.000698454
hsa-mir-99a	1100.19	1.36044	0.327774	4.15055	3.32e-05	0.000735422
hsa-mir-380	4.82302	1.02983	0.249679	4.1246	3.71e-05	0.000795983
hsa-mir-431	52.226	0.893869	0.219035	4.08095	4.49e-05	0.000904217
hsa-mir-493	72.2032	0.941133	0.230659	4.08018	4.5e-05	0.000904217
hsa-mir-654	148.335	1.03144	0.254337	4.05541	5e-05	0.000958049
hsa-mir-379	3562.54	0.957769	0.236336	4.05257	5.07e-05	0.000958049
hsa-mir-433	6.43773	1.11067	0.276146	4.02205	5.77e-05	0.00105991
hsa-mir-152	953.776	0.79486	0.202497	3.92529	8.66e-05	0.00150943
hsa-mir-664a	190.648	-0.695628	0.177246	-3.92465	8.69e-05	0.00150943
hsa-mir-223	1237.9	1.06628	0.274865	3.87929	0.00010476	0.00177265
hsa-mir-577	13.806	2.20609	0.575043	3.83639	0.000124855	0.0020585
hsa-mir-4501	6.93078	-2.17475	0.570502	-3.81198	0.000137856	0.00221603
hsa-mir-320a	3072.24	-0.613041	0.16153	-3.79521	0.000147519	0.00231353
hsa-mir-3613	80.9819	-0.621657	0.164613	-3.77648	0.00015906	0.00243514
hsa-mir-6793	1.57188	-1.24066	0.330118	-3.75823	0.000171121	0.00255886
hsa-mir-369	61.7869	0.883439	0.23544	3.75229	0.000175228	0.00256072
hsa-mir-3605	7.24485	-0.672392	0.181174	-3.71131	0.000206193	0.00294627
hsa-mir-487a	7.06721	1.00092	0.271991	3.67997	0.000233261	0.00326058
hsa-mir-329-1	2.43919	1.02468	0.281665	3.63794	0.000274833	0.00375994
hsa-mir-337	129.112	0.774439	0.213609	3.6255	0.000288405	0.00386343
hsa-mir-191	4388.98	-0.557486	0.154914	-3.59869	0.000319826	0.00419691
hsa-mir-1185-2	0.704086	1.52841	0.424938	3.59677	0.000322187	NA
hsa-mir-3614	34.589	-0.908482	0.253499	-3.58377	0.000338665	0.00435523
hsa-mir-487b	27.1249	0.784493	0.219762	3.56975	0.000357326	0.00450511
hsa-mir-1251	4.95267	-2.31095	0.650977	-3.54997	0.000385276	0.00476409
hsa-mir-5684	4.48223	-1.04753	0.297423	-3.52202	0.000428277	0.00519589
hsa-mir-199a-1	4127.76	0.838144	0.238407	3.5156	0.000438763	0.00522453
hsa-mir-4724	8.89016	-1.03932	0.301205	-3.45055	0.00055945	0.00651816
hsa-mir-199a-2	6856.3	0.82774	0.240161	3.44661	0.000567678	0.00651816
hsa-mir-664b	25.8315	-0.583088	0.171308	-3.40375	0.000664684	0.00744804
hsa-mir-7706	16.2505	-0.677314	0.199462	-3.39571	0.00068451	0.00744804
hsa-mir-519d	6.63331	-2.00807	0.592437	-3.3895	0.000700207	0.00744804
hsa-mir-655	13.2877	0.831011	0.245349	3.38705	0.000706487	0.00744804
hsa-mir-136	142.216	0.717571	0.21186	3.38701	0.000706579	0.00744804
hsa-mir-193a	872.468	0.641208	0.189699	3.38014	0.000724501	0.00751378
hsa-mir-329-2	2.3392	1.01517	0.301103	3.37151	0.000747561	0.00762987
hsa-mir-376b	13.1731	0.916972	0.272742	3.36205	0.000773663	0.0077729
hsa-mir-199b	8753.35	0.811785	0.243427	3.33482	0.000853557	0.00844365
hsa-mir-1307	10281.2	-0.488247	0.148423	-3.28957	0.00100341	0.00977564
hsa-mir-519e	2.97884	-2.68099	0.826029	-3.24563	0.00117189	0.0111925
hsa-mir-515-1	6.5039	-2.33271	0.719352	-3.24279	0.00118365	0.0111925
hsa-mir-215	19.3865	-0.842468	0.26448	-3.18538	0.00144565	0.0133744
hsa-mir-30c-1	1384.78	-0.45361	0.142658	-3.17971	0.00147423	0.0133744
hsa-let-7c	3537.88	0.953491	0.299915	3.1792	0.00147681	0.0133744
hsa-mir-376c	37.7136	0.760979	0.240098	3.16945	0.00152729	0.0135374
hsa-mir-520g	8.28298	-1.91045	0.603734	-3.16438	0.00155414	0.0135374
hsa-mir-95	7.67433	0.915131	0.289263	3.16366	0.00155796	0.0135374
hsa-mir-561	1.65246	1.21194	0.383765	3.15801	0.0015885	0.0136187
hsa-mir-935	3.44402	1.21836	0.387868	3.14118	0.0016827	0.0142365
hsa-mir-200c	93035.2	-0.767936	0.246274	-3.11822	0.00181947	0.015064
hsa-mir-377	23.2694	0.889573	0.285399	3.11695	0.00182735	0.015064
hsa-mir-517b	16.8694	-1.71087	0.550518	-3.10775	0.00188518	0.0151825
hsa-mir-517a	16.9548	-1.71055	0.550678	-3.10626	0.00189467	0.0151825
hsa-mir-412	34.6397	0.942589	0.30372	3.10348	0.00191256	0.0151825
hsa-mir-552	5.92281	-1.74307	0.563219	-3.09484	0.00196922	0.0153756
hsa-mir-299	19.7096	0.70836	0.229057	3.09251	0.00198472	0.0153756
hsa-mir-1295a	2.51233	0.969587	0.314957	3.07848	0.00208061	0.0159266
hsa-mir-543	7.93277	0.669928	0.219945	3.04589	0.00231992	0.0175495
hsa-mir-518c	17.1821	-1.6295	0.538011	-3.02876	0.00245563	0.0181112
hsa-mir-505	267.393	-0.381265	0.125908	-3.02813	0.00246072	0.0181112
hsa-mir-520c	6.31777	-2.09366	0.692188	-3.0247	0.00248878	0.0181112
hsa-mir-656	4.48856	0.873694	0.289062	3.02252	0.00250683	0.0181112
hsa-mir-214	131.233	0.824307	0.273789	3.01074	0.00260615	0.0186195
hsa-let-7g	2862.24	-0.286396	0.095299	-3.00524	0.00265372	0.018751
hsa-mir-1226	10.2878	-0.634014	0.21142	-2.99884	0.00271011	0.0189413
hsa-mir-3943	0.397242	1.52511	0.510078	2.98995	0.0027902	NA
hsa-mir-4652	14.5769	0.907251	0.304631	2.9782	0.00289945	0.0200023
hsa-mir-516b-1	6.34211	-2.06832	0.695742	-2.97282	0.00295076	0.0200023
hsa-mir-30c-2	1479.39	-0.411292	0.138512	-2.96935	0.00298426	0.0200023
hsa-mir-484	402.766	-0.374186	0.126121	-2.96689	0.00300832	0.0200023
hsa-mir-515-2	6.3329	-2.05499	0.692859	-2.96595	0.00301746	0.0200023
hsa-mir-518b	17.2002	-1.6206	0.547852	-2.9581	0.00309538	0.0203094
hsa-mir-526b	36.2656	-1.44647	0.491563	-2.9426	0.00325469	0.0211391
hsa-mir-1304	6.78814	0.838589	0.286868	2.92326	0.00346388	0.0221841
hsa-mir-5699	4.62989	0.654024	0.224022	2.91946	0.00350637	0.0221841
hsa-mir-4640	1.99632	-0.977712	0.335024	-2.91833	0.0035191	0.0221841
hsa-mir-93	43483	-0.436355	0.149887	-2.91123	0.00360005	0.0224741
hsa-mir-143	615616	0.816434	0.280886	2.90664	0.00365329	0.0225872
hsa-mir-1976	38.3448	-0.383028	0.131917	-2.90355	0.00368962	0.022593
hsa-mir-141	13248.3	-0.687954	0.237176	-2.9006	0.00372451	0.022593
hsa-mir-4742	4.59343	-0.670158	0.232771	-2.87904	0.00398883	0.0239702
hsa-mir-29b-2	2161.47	-0.536968	0.187691	-2.86091	0.00422422	0.0251498
hsa-mir-21	1.28496e+06	0.431169	0.151386	2.84814	0.00439753	0.0259414
hsa-mir-31	642.785	-1.06565	0.375222	-2.84005	0.00451067	0.0263669
hsa-mir-7-3	5.32112	0.84983	0.303587	2.7993	0.00512142	0.0296035
hsa-mir-665	1.1243	1.15089	0.411458	2.7971	0.00515644	0.0296035
hsa-mir-4521	3.62421	-0.923281	0.331254	-2.78723	0.00531605	0.030222
hsa-mir-34a	1102.41	-0.438593	0.157503	-2.78467	0.00535818	0.030222
hsa-mir-30d	30405.6	-0.488664	0.175684	-2.78149	0.00541094	0.0302542
hsa-mir-1185-1	1.60796	0.957473	0.344807	2.77684	0.00548907	0.0303348
hsa-mir-517c	3.60086	-1.80505	0.650462	-2.77503	0.00551971	0.0303348
hsa-mir-4788	1.41536	1.54125	0.560777	2.74841	0.0059885	0.0326036
hsa-mir-652	138.146	-0.340218	0.123899	-2.74593	0.00603395	0.0326036
hsa-mir-490	40.7288	1.35702	0.494916	2.74192	0.0061081	0.0327292
hsa-mir-658	1.5866	-1.00069	0.36718	-2.72533	0.00642368	0.0341357
hsa-mir-6887	1.10971	-1.37069	0.507901	-2.69874	0.00696033	0.0366844
hsa-mir-200a	9101.47	-0.665629	0.249461	-2.66827	0.00762423	0.0398567
hsa-mir-194-2	497.213	-0.47601	0.179694	-2.64901	0.00807276	0.0415602
hsa-mir-15a	1030.82	-0.40366	0.152397	-2.64874	0.00807935	0.0415602
hsa-mir-103a-1	67424.5	-0.302611	0.115434	-2.6215	0.00875447	0.0446756
hsa-mir-3131	1.20719	-2.21408	0.849984	-2.60485	0.00919141	0.0462114
hsa-mir-516b-2	2.34857	-1.69733	0.652054	-2.60305	0.0092398	0.0462114
hsa-mir-570	3.7987	-0.721615	0.277342	-2.60189	0.00927103	0.0462114
hsa-mir-103a-2	67501.2	-0.299312	0.115164	-2.59901	0.00934937	0.0462434
hsa-mir-378a	5749.43	-0.525791	0.204182	-2.57511	0.0100207	0.0488885
hsa-mir-194-1	438.567	-0.467906	0.181741	-2.57458	0.0100362	0.0488885
hsa-mir-182	115941	-0.499037	0.194341	-2.56785	0.0102333	0.0494736
hsa-mir-512-1	23.348	-1.37873	0.538552	-2.56008	0.0104649	0.0502159
hsa-mir-1245a	7.11448	0.773946	0.302705	2.55677	0.010565	0.0503205
hsa-mir-6501	2.41426	-0.78772	0.308562	-2.55287	0.0106839	0.0505131
hsa-mir-27a	9688.36	0.407322	0.160436	2.53885	0.0111217	0.0521991
hsa-mir-874	173.708	-0.447311	0.176652	-2.53215	0.0113364	0.0528211
hsa-mir-147b	7.62388	0.988271	0.39135	2.52529	0.0115602	0.0532456
hsa-mir-429	1919.01	-0.644966	0.255504	-2.52429	0.0115931	0.0532456
hsa-mir-30e	52301.2	-0.307484	0.122242	-2.51538	0.0118905	0.0537683
hsa-mir-3926-2	1.45815	0.956712	0.380545	2.51406	0.0119351	0.0537683
hsa-mir-92b	353.842	0.495199	0.197165	2.5116	0.0120187	0.0537683
hsa-mir-3913-2	15.9781	-0.637764	0.254045	-2.51044	0.0120582	0.0537683
hsa-mir-520f	11.4231	-1.4253	0.568192	-2.50848	0.012125	0.0537683
hsa-mir-6879	0.518128	-1.02753	0.4102	-2.50494	0.0122472	NA
hsa-mir-4649	0.550187	1.09873	0.440411	2.4948	0.0126029	NA
hsa-mir-1292	3.46532	-0.546137	0.219947	-2.48304	0.0130268	0.0573712
hsa-mir-4664	4.83398	-0.587671	0.237172	-2.47783	0.0132184	0.0578194
hsa-mir-873	3.33958	1.56021	0.632467	2.46686	0.0136304	0.0592186
hsa-mir-200b	8368.03	-0.607405	0.248573	-2.44357	0.0145428	0.0623611
hsa-mir-98	379.833	-0.327574	0.134062	-2.44345	0.0145477	0.0623611
hsa-mir-6507	1.54921	1.40768	0.577355	2.43814	0.0147629	0.0628645
hsa-mir-512-2	22.6119	-1.28567	0.531028	-2.4211	0.0154738	0.0652978
hsa-mir-520h	3.78226	-1.56562	0.647425	-2.41823	0.0155961	0.0652978
hsa-mir-6818	1.11188	-0.82807	0.342808	-2.41555	0.0157115	0.0652978
hsa-mir-1-1	81.7194	0.792612	0.32822	2.41488	0.0157405	0.0652978
hsa-mir-3189	2.63639	-1.02718	0.426147	-2.41039	0.0159353	0.0656822
hsa-mir-211	0.749723	-1.9045	0.791476	-2.40627	0.0161165	NA
hsa-mir-1-2	85.8087	0.796954	0.331512	2.404	0.0162169	0.066417
hsa-mir-204	14.4725	0.834533	0.347614	2.40075	0.0163617	0.0664987
hsa-mir-135a-2	6.41103	-1.05839	0.441193	-2.39892	0.0164437	0.0664987
hsa-mir-4524a	0.93762	-1.28769	0.538808	-2.38988	0.0168538	NA
hsa-mir-29b-1	1894.56	-0.448706	0.18857	-2.37952	0.0173351	0.0696653
hsa-mir-340	77.9035	0.332614	0.139987	2.37603	0.0175001	0.0698917
hsa-mir-519b	2.60369	-1.71137	0.722863	-2.36749	0.0179091	0.0710041
hsa-mir-4709	2.85803	-0.629694	0.266184	-2.36563	0.0179995	0.0710041
hsa-mir-196a-1	136.231	0.842474	0.358314	2.35122	0.018712	0.0733647
hsa-mir-148b	670.127	-0.23988	0.10264	-2.3371	0.0194341	0.0757343
hsa-mir-448	0.888561	2.27632	0.989301	2.30094	0.0213953	NA
hsa-mir-520b	15.321	-1.19539	0.521116	-2.2939	0.021796	0.0844265
hsa-mir-144	611.542	-0.635414	0.277699	-2.28814	0.0221292	0.0847492
hsa-mir-525	17.5925	-1.30533	0.570533	-2.28791	0.0221429	0.0847492
hsa-mir-509-2	5.46031	-0.976062	0.427044	-2.28563	0.0222762	0.0847549
hsa-mir-196a-2	149.031	0.805159	0.352929	2.28136	0.0225272	0.0851531
hsa-mir-4685	1.44143	-0.745208	0.327134	-2.27799	0.0227269	0.0851531
hsa-mir-4756	1.48704	-1.0662	0.468644	-2.27507	0.0229017	0.0851531
hsa-mir-4636	9.25985	-0.729355	0.320607	-2.27492	0.0229106	0.0851531
hsa-mir-3913-1	16.9416	-0.559151	0.246334	-2.26989	0.0232144	0.0854851
hsa-mir-581	2.14061	-0.727493	0.320617	-2.26904	0.0232658	0.0854851
hsa-mir-3170	5.55073	0.543724	0.24036	2.26213	0.0236895	0.0865475
hsa-mir-425	1980.63	-0.344381	0.152559	-2.25736	0.0239854	0.0871335
hsa-mir-589	319.8	0.292208	0.129778	2.25161	0.0243471	0.0879504
hsa-mir-524	2.42303	-1.6393	0.729255	-2.2479	0.0245823	0.0883039
hsa-mir-192	1893.29	-0.401315	0.178817	-2.24428	0.0248147	0.0884002
hsa-mir-5092	0.842799	1.04526	0.465965	2.24321	0.0248836	NA
hsa-mir-6814	1.61832	-0.831798	0.370809	-2.2432	0.024884	0.0884002
hsa-mir-1911	15.2175	1.45229	0.648046	2.24104	0.0250237	0.0884079
hsa-mir-877	19.226	-0.384224	0.172214	-2.23109	0.0256751	0.089901
hsa-mir-4772	22.8491	0.613646	0.275138	2.23032	0.0257259	0.089901
hsa-mir-183	61726.6	-0.410928	0.185956	-2.20981	0.0271183	0.0942544
hsa-mir-335	860.616	0.668634	0.304471	2.19605	0.0280881	0.0971004
hsa-mir-2276	0.874641	-1.12746	0.514913	-2.18961	0.0285525	NA
hsa-mir-659	7.08313	-0.435666	0.199986	-2.17849	0.0293699	0.100989
hsa-mir-4470	0.669396	-0.957028	0.443617	-2.15733	0.0309801	NA
hsa-mir-494	8.66481	0.611515	0.283645	2.15592	0.0310902	0.106335
hsa-mir-3926-1	0.99526	0.785602	0.367515	2.13761	0.0325487	NA
hsa-mir-518f	14.3825	-1.24427	0.582606	-2.1357	0.0327042	0.111264
hsa-mir-6784	1.20709	-1.02814	0.482596	-2.13043	0.0331358	0.112139
hsa-mir-5687	2.1607	-0.707566	0.334482	-2.11541	0.0343952	0.115791
hsa-mir-887	14.7409	0.496592	0.235448	2.10914	0.0349327	0.116988
hsa-mir-612	0.5692	-1.34841	0.640277	-2.10598	0.0352059	NA
hsa-mir-636	2.08218	-0.568989	0.271632	-2.0947	0.0361973	0.12016
hsa-mir-3130-2	9.46128	0.5878	0.280697	2.09407	0.0362534	0.12016
hsa-mir-4657	0.930489	-0.763541	0.364894	-2.0925	0.0363938	NA
hsa-mir-7152	1.02939	1.06444	0.510033	2.08701	0.0368874	NA
hsa-mir-2116	2.65375	0.525992	0.252324	2.08459	0.0371061	0.122355
hsa-mir-146a	556.035	-0.579087	0.278444	-2.07973	0.0375507	0.123189
hsa-mir-504	3.31714	-0.776225	0.37462	-2.07203	0.0382625	0.124837
hsa-let-7i	1845.35	0.239998	0.115934	2.07012	0.0384413	0.124837
hsa-mir-29a	26205.6	0.405995	0.197208	2.05872	0.0395213	0.1277
hsa-mir-6715a	1.99049	-1.12664	0.548911	-2.05249	0.0401216	0.128991
hsa-mir-4484	1.33919	-0.947239	0.463267	-2.04469	0.040885	0.130791
hsa-mir-133a-1	66.9956	0.673401	0.338008	1.99226	0.0463425	0.147516
hsa-mir-6854	9.69749	-0.410412	0.206768	-1.98489	0.0471567	0.149325
hsa-mir-675	1024.38	-0.890199	0.449301	-1.9813	0.0475576	0.149325
hsa-mir-4766	2.16041	0.590543	0.298125	1.98085	0.0476075	0.149325
hsa-mir-331	147.992	-0.29071	0.14696	-1.97816	0.0479108	0.149547
hsa-mir-4423	1.17823	-0.970741	0.492151	-1.97245	0.0485588	0.1505
hsa-mir-193b	736.568	0.40915	0.207549	1.97135	0.0486844	0.1505
hsa-mir-29c	12253.5	-0.389027	0.19806	-1.96419	0.0495082	0.152315

## Sheet: Sheet3
Table S10: Differentially expressed miRNAs (DEmiRNAs) with an p-value < 0.05
Skin Cutaneous Melanoma
	baseMean	log2FoldChange	lfcSE	stat	pvalue	padj
hsa-mir-944	35.0207	-5.4171	1.20222	-4.50591	6.61e-06	0.00875006
hsa-mir-203a	92969.3	-4.68122	1.09983	-4.25633	2.08e-05	0.0137572
hsa-mir-200c	4996.98	-3.59394	0.881669	-4.07629	4.58e-05	0.0201956
hsa-mir-141	142.809	-3.19077	0.841478	-3.79186	0.000149521	0.0494913
hsa-mir-184	77.9752	-2.73088	0.763434	-3.5771	0.000347428	0.091999
hsa-mir-205	6779.5	-3.93651	1.12634	-3.49495	0.000474157	0.104631
hsa-mir-183	4074.24	-2.24014	0.666609	-3.3605	0.000778023	0.147157
hsa-mir-31	45.5218	-2.41597	0.73697	-3.27825	0.00104453	0.172869
hsa-mir-526b	19.8778	-3.75859	1.17658	-3.19451	0.00140067	0.206055
hsa-mir-512-2	5.26127	-4.7942	1.55944	-3.07431	0.00210989	0.259042
hsa-mir-182	11527.8	-1.7934	0.584477	-3.06839	0.00215216	0.259042
hsa-mir-1293	5.22718	-3.29696	1.10245	-2.99058	0.00278453	0.289233
hsa-mir-451a	1819.06	-2.26248	0.759177	-2.98017	0.00288085	0.289233
hsa-mir-144	160.118	-2.15785	0.734293	-2.93868	0.00329617	0.289233
hsa-mir-3161	14.5116	-6.26879	2.14585	-2.92135	0.00348521	0.289233
hsa-mir-3614	42.3725	-1.72415	0.591192	-2.91639	0.00354108	0.289233
hsa-mir-200a	142.078	-2.07818	0.71624	-2.90151	0.00371371	0.289233
hsa-mir-203b	38.3619	-3.42862	1.19155	-2.87745	0.00400907	0.294889
hsa-mir-519a-1	10.9484	-3.26189	1.17555	-2.77476	0.00552417	0.384947
hsa-mir-518f	3.47599	-4.6093	1.72912	-2.6657	0.00768281	0.508602
hsa-mir-200b	150.544	-1.88315	0.724026	-2.60094	0.00929693	0.578803
hsa-mir-891a	487.006	-2.53297	0.986189	-2.56845	0.0102156	0.578803
hsa-mir-330	230.292	-1.03425	0.404991	-2.55377	0.0106565	0.578803
hsa-mir-4431	83.5682	-2.5822	1.01261	-2.55005	0.0107706	0.578803
hsa-mir-486-2	411.17	-1.8331	0.720288	-2.54496	0.0109291	0.578803
hsa-mir-4724	5.21189	-2.7923	1.10423	-2.52872	0.011448	0.582968
hsa-mir-486-1	416.292	-1.79385	0.725363	-2.47304	0.013397	0.647738
hsa-mir-375	499.221	-1.7102	0.694839	-2.46129	0.013844	0.647738
hsa-mir-522	4.12233	-4.85683	1.98038	-2.45248	0.0141876	0.647738
hsa-mir-223	2184.63	-1.44782	0.5945	-2.43535	0.0148773	0.656587
hsa-mir-224	130.503	-1.4849	0.617765	-2.40367	0.0162313	0.689726
hsa-mir-6509	42.9157	-1.32629	0.55403	-2.3939	0.0166701	0.689726
hsa-mir-133a-2	5.97384	-1.82853	0.776636	-2.35443	0.0185512	0.732748
hsa-mir-206	13.3328	-2.74852	1.1732	-2.34276	0.0191417	0.732748
hsa-mir-96	5.47628	-1.48706	0.64193	-2.31655	0.0205284	0.732748
hsa-mir-452	160.791	-1.17173	0.506129	-2.31509	0.020608	0.732748
hsa-mir-299	13.6309	-1.19407	0.516227	-2.31307	0.0207186	0.732748
hsa-mir-6735	2.63608	-2.13642	0.925886	-2.30744	0.0210305	0.732748
hsa-mir-410	22.8721	-1.54049	0.672199	-2.29171	0.0219223	0.744234
hsa-mir-194-1	271.811	1.06899	0.47413	2.25463	0.0241565	0.753866
hsa-mir-429	6.99524	-1.78209	0.800153	-2.22719	0.0259349	0.753866
hsa-mir-194-2	307.31	0.99396	0.446927	2.22399	0.0261494	0.753866
hsa-mir-512-1	4.84395	-4.17552	1.88625	-2.21366	0.0268518	0.753866
hsa-mir-6718	5.46407	-1.58026	0.713963	-2.21336	0.0268729	0.753866
hsa-mir-517a	2.46277	-3.16992	1.4324	-2.21302	0.0268964	0.753866
hsa-mir-517b	2.46277	-3.16992	1.4324	-2.21302	0.0268964	0.753866
hsa-mir-1249	35.7011	-0.9434	0.431319	-2.18725	0.0287246	0.753866
hsa-mir-6499	2.99896	-2.68072	1.2287	-2.18175	0.0291282	0.753866
hsa-mir-516b-1	3.05607	-4.00707	1.83724	-2.18102	0.0291816	0.753866
hsa-mir-3157	2.63992	-1.4365	0.660305	-2.17551	0.0295922	0.753866
hsa-mir-4636	6.77354	-1.61858	0.748314	-2.16297	0.0305436	0.753866
hsa-mir-4515	1.14564	-2.04753	0.946701	-2.1628	0.0305563	0.753866
hsa-mir-518b	1.27204	-2.59821	1.20232	-2.16099	0.0306958	0.753866
hsa-mir-511	108.009	-1.0796	0.499739	-2.16033	0.0307468	0.753866
hsa-mir-6125	4.24574	-1.43456	0.673234	-2.13086	0.033101	0.788223
hsa-mir-6812	0.617751	-2.09401	0.984036	-2.12798	0.0333387	0.788223
hsa-mir-642a	14.0634	-1.25194	0.595693	-2.10165	0.0355838	0.826544
hsa-mir-33a	43.3448	0.948637	0.461983	2.0534	0.0400335	0.884669
hsa-mir-892b	2.23002	-3.57052	1.73918	-2.05299	0.0400739	0.884669
hsa-mir-760	35.1642	-1.15897	0.564577	-2.05281	0.0400907	0.884669
hsa-mir-7641-1	16.8089	-1.1858	0.581663	-2.03863	0.0414869	0.897801
hsa-mir-374a	1534.06	-0.879304	0.432493	-2.0331	0.042042	0.897801
hsa-mir-548v	8.31006	-1.22332	0.610796	-2.00283	0.0451958	0.949828
hsa-mir-618	2.29708	-1.45327	0.733062	-1.98247	0.0474271	0.973507
hsa-mir-4505	0.65205	-2.61453	1.3254	-1.97264	0.048537	0.973507
hsa-mir-5090	2.03517	-1.83136	0.932068	-1.96484	0.049433	0.973507

## Sheet: Sheet4
Table S10: Differentially expressed miRNAs (DEmiRNAs) with an p-value < 0.05
Sarcoma
	baseMean	log2FoldChange	lfcSE	stat	pvalue	padj
hsa-mir-483	555.737	-2.8074	0.440993	-6.36609	1.94e-10	6.45e-08
hsa-mir-203a	370.131	-2.38559	0.380973	-6.26183	3.8e-10	6.45e-08
hsa-mir-200b	21.7669	-2.12178	0.339157	-6.25603	3.95e-10	6.45e-08
hsa-mir-183	918.406	-2.09478	0.338378	-6.19066	5.99e-10	7.34e-08
hsa-mir-200a	19.2646	-2.14428	0.349988	-6.12671	8.97e-10	8.79e-08
hsa-mir-200c	105.822	-1.32982	0.252108	-5.27481	1.33e-07	1.09e-05
hsa-mir-15b	1082.67	0.596512	0.118689	5.02585	5.01e-07	3.51e-05
hsa-mir-429	3.41617	-2.19148	0.450016	-4.86979	1.12e-06	6.84e-05
hsa-mir-3913-1	15.7256	-1.3033	0.275563	-4.72959	2.25e-06	0.000122483
hsa-mir-182	3020.21	-1.43659	0.316945	-4.5326	5.83e-06	0.000285488
hsa-mir-190b	2.70007	1.27859	0.305877	4.18006	2.91e-05	0.00129817
hsa-mir-20a	832.663	0.529147	0.134103	3.94584	7.95e-05	0.00321639
hsa-mir-26a-2	5635.37	-0.826769	0.211986	-3.90011	9.61e-05	0.00321639
hsa-mir-26a-1	5596.97	-0.827564	0.212229	-3.89939	9.64e-05	0.00321639
hsa-mir-381	924.491	-1.36464	0.350414	-3.89435	9.85e-05	0.00321639
hsa-mir-17	1727.21	0.404559	0.107769	3.75393	0.00017408	0.00533121
hsa-mir-4746	21.1375	0.726262	0.196216	3.70134	0.000214466	0.00618166
hsa-mir-375	110.524	-1.0448	0.291901	-3.57931	0.000344506	0.00863305
hsa-mir-412	81.3652	-1.46881	0.410567	-3.57752	0.000346869	0.00863305
hsa-mir-552	2.51172	-1.35424	0.378981	-3.57336	0.000352424	0.00863305
hsa-mir-3200	11.469	0.819419	0.230134	3.56061	0.000369988	0.00863305
hsa-mir-206	371.853	2.09764	0.593284	3.53564	0.000406795	0.00906043
hsa-mir-150	639.687	-0.953887	0.273966	-3.48177	0.000498119	0.0106121
hsa-mir-127	12645.5	-1.24325	0.359278	-3.46042	0.000539342	0.0110116
hsa-mir-18a	29.1965	0.504918	0.149059	3.38737	0.000705666	0.0138311
hsa-mir-1271	29.6886	0.474948	0.141475	3.35711	0.000787626	0.0141105
hsa-mir-3913-2	13.7055	-0.851916	0.254593	-3.34619	0.000819291	0.0141105
hsa-mir-664b	14.2428	-0.571079	0.170934	-3.34093	0.000834986	0.0141105
hsa-mir-184	14.2369	-1.04614	0.313133	-3.34089	0.000835109	0.0141105
hsa-mir-148b	330.863	-0.394304	0.121649	-3.24132	0.00118978	0.019433
hsa-mir-152	1161.13	-0.445185	0.140103	-3.17756	0.00148522	0.0233612
hsa-mir-4709	1.87149	-0.780417	0.246207	-3.16976	0.00152563	0.0233612
hsa-mir-5699	3.26313	0.61921	0.196825	3.146	0.00165522	0.0245776
hsa-mir-5683	22.9988	-0.931144	0.304303	-3.05993	0.00221389	0.031258
hsa-mir-148a	58836.1	-0.690674	0.225903	-3.05739	0.00223272	0.031258
hsa-mir-96	6.5309	-1.54033	0.512552	-3.00521	0.00265394	0.035244
hsa-mir-1468	34.1815	-0.65239	0.217147	-3.00437	0.00266128	0.035244
hsa-mir-1247	180.838	-1.29304	0.432267	-2.99131	0.00277786	0.0358198
hsa-mir-6892	6.75141	-0.663941	0.223046	-2.9767	0.00291364	0.0366073
hsa-mir-194-1	239.305	-0.487124	0.164607	-2.95931	0.0030833	0.0377704
hsa-mir-217	101.833	-0.862449	0.299555	-2.8791	0.00398816	0.0476633
hsa-mir-3677	14.3979	0.493599	0.172044	2.86902	0.00411742	0.0480366
hsa-mir-664a	112.346	-0.386717	0.135973	-2.84407	0.00445417	0.0487314
hsa-mir-192	1164.09	-0.44676	0.157139	-2.84308	0.00446796	0.0487314
hsa-mir-204	238.576	-0.973929	0.343195	-2.83783	0.00454211	0.0487314
hsa-mir-641	0.665982	0.933822	0.329484	2.83419	0.00459417	NA
hsa-mir-7702	6.90626	-1.07006	0.377924	-2.83142	0.0046342	0.0487314
hsa-mir-199b	30004.9	-0.539223	0.190628	-2.82867	0.00467424	0.0487314
hsa-mir-106a	45.184	0.592507	0.21337	2.77689	0.00548816	0.0549424
hsa-mir-210	2469.47	0.692665	0.249471	2.77653	0.00549424	0.0549424
hsa-mir-542	2280.19	-0.688376	0.249363	-2.76054	0.0057706	0.0557563
hsa-mir-653	32.9835	-0.674591	0.244925	-2.75428	0.00588219	0.0557563
hsa-mir-372	1.91223	-1.14785	0.417803	-2.74734	0.006008	0.0557563
hsa-mir-194-2	267.519	-0.439856	0.160175	-2.7461	0.00603078	0.0557563
hsa-mir-944	7.09267	0.963637	0.352209	2.73598	0.00621951	0.0564362
hsa-mir-5682	1.3773	1.62613	0.598166	2.71852	0.00655743	NA
hsa-mir-454	30.7416	0.297819	0.109932	2.70913	0.00674605	0.0601012
hsa-mir-216a	2.31778	-1.23843	0.461403	-2.68405	0.00727362	0.0625287
hsa-mir-130b	192.109	0.388112	0.145094	2.6749	0.00747525	0.0625287
hsa-mir-3617	1.51535	1.2437	0.46535	2.67261	0.00752634	0.0625287
hsa-mir-99b	102535	-0.315193	0.11794	-2.67249	0.00752897	0.0625287
hsa-mir-1284	1.03902	0.793662	0.299476	2.65017	0.00804508	NA
hsa-mir-370	228.874	-1.03354	0.394805	-2.61786	0.00884832	0.0722613
hsa-mir-5695	0.871956	0.955233	0.365137	2.61609	0.00889425	NA
hsa-mir-2114	3.87705	-0.881773	0.338436	-2.60544	0.00917564	0.0730669
hsa-mir-487b	128.219	-0.992003	0.381122	-2.60285	0.0092452	0.0730669
hsa-mir-4773-2	1.00619	-1.26439	0.486427	-2.59934	0.00934021	NA
hsa-mir-199a-2	25819.6	-0.509146	0.196659	-2.58898	0.00962615	0.07487
hsa-mir-485	116.709	-1.0453	0.405328	-2.57889	0.0099117	0.0755912
hsa-mir-1228	6.70666	-0.64187	0.249281	-2.57488	0.0100274	0.0755912
hsa-mir-409	606.149	-0.934074	0.364432	-2.56309	0.0103745	0.0761179
hsa-mir-509-3	6.95024	-0.93832	0.367273	-2.55483	0.010624	0.0761179
hsa-mir-33a	58.949	0.473724	0.185626	2.55204	0.0107095	0.0761179
hsa-mir-22	324244	-0.39833	0.156247	-2.54937	0.0107918	0.0761179
hsa-mir-10a	88289.9	-0.541787	0.213066	-2.54281	0.0109964	0.0761179
hsa-mir-660	356.733	-0.389669	0.153421	-2.53987	0.0110895	0.0761179
hsa-mir-93	15608.8	0.287849	0.113466	2.53688	0.0111847	0.0761179
hsa-mir-203b	2.87053	-1.65138	0.655044	-2.52103	0.0117013	0.0785427
hsa-mir-134	4111.05	-0.902605	0.359612	-2.50994	0.012075	0.0791448
hsa-mir-323b	79.4052	-1.01618	0.405046	-2.50881	0.012114	0.0791448
hsa-mir-499a	1.92636	0.653676	0.262985	2.4856	0.0129332	0.0823589
hsa-mir-539	174.205	-0.932468	0.375272	-2.48478	0.0129633	0.0823589
hsa-mir-4521	1.74323	-0.601168	0.242682	-2.47719	0.0132421	0.0823589
hsa-mir-199a-1	16437.4	-0.498335	0.201249	-2.47622	0.0132783	0.0823589
hsa-mir-6720	8.08337	-1.0823	0.438826	-2.46635	0.0136497	0.0826114
hsa-mir-20b	156.574	0.680606	0.275975	2.46618	0.0136562	0.0826114
hsa-mir-509-2	5.95547	-0.876425	0.357966	-2.44835	0.0143514	0.0853235
hsa-mir-136	868.552	-0.905347	0.370163	-2.44581	0.0144528	0.0853235
hsa-mir-379	13216.4	-0.873138	0.358131	-2.43804	0.0147672	0.0861421
hsa-let-7b	83376.8	-0.301005	0.124484	-2.41802	0.0156053	0.0899598
hsa-mir-432	264.706	-0.936854	0.388264	-2.41293	0.0158248	0.0901644
hsa-mir-4786	3.01256	-0.693687	0.289042	-2.39995	0.0163974	0.0923531
hsa-mir-3154	1.15673	-0.913933	0.385273	-2.37217	0.0176841	NA
hsa-mir-193b	302.222	0.394692	0.167285	2.3594	0.0183044	0.101922
hsa-mir-3653	9.36326	-0.444828	0.188886	-2.35501	0.018522	0.101975
hsa-mir-452	519.321	-0.490323	0.208942	-2.3467	0.0189406	0.102082
hsa-mir-16-2	767.414	0.233338	0.0995916	2.34295	0.0191318	0.102082
hsa-mir-656	11.9045	-0.924988	0.39491	-2.34228	0.0191664	0.102082
hsa-mir-487a	28.7401	-0.934024	0.401174	-2.32822	0.0199002	0.10485
hsa-mir-181a-1	5299.76	-0.403375	0.174071	-2.31731	0.020487	0.106794
hsa-mir-141	11.0105	-0.503393	0.218255	-2.30644	0.0210861	0.107515
hsa-mir-323a	128.244	-1.02947	0.446716	-2.30454	0.0211924	0.107515
hsa-mir-1292	1.38041	0.470034	0.204104	2.30292	0.0212835	0.107515
hsa-mir-154	125.091	-0.90585	0.39645	-2.2849	0.0223185	0.110006
hsa-mir-223	482.358	-0.524289	0.229536	-2.28413	0.0223639	0.110006
hsa-mir-186	1015.44	0.213646	0.0935952	2.28266	0.0224502	0.110006
hsa-mir-6514	1.32194	-0.54834	0.240429	-2.28067	0.0225679	NA
hsa-mir-525	0.61074	-1.16046	0.511122	-2.27041	0.0231828	NA
hsa-mir-345	31.359	0.339582	0.151487	2.24166	0.0249832	0.120362
hsa-mir-3117	5.26018	0.784106	0.3501	2.23967	0.0251126	0.120362
hsa-mir-153-2	76.4763	-0.720223	0.321991	-2.23678	0.0253006	0.120362
hsa-mir-758	370.319	-0.866696	0.38824	-2.23237	0.0255903	0.12057
hsa-mir-382	480.35	-0.82618	0.372461	-2.21816	0.0265437	0.123871
hsa-mir-5001	1.24848	-0.526966	0.237669	-2.21722	0.0266078	NA
hsa-mir-1287	124.461	-0.414215	0.18745	-2.20973	0.0271237	0.125383
hsa-mir-889	354.645	-0.778329	0.354054	-2.19833	0.0279254	0.127883
hsa-mir-766	28.866	-0.519186	0.236964	-2.19099	0.0284524	0.129089
hsa-mir-509-1	6.05452	-0.760085	0.347966	-2.18436	0.0289356	0.130077
hsa-mir-6783	1.12228	0.633771	0.290806	2.17936	0.0293047	NA
hsa-mir-561	2.54268	-0.602382	0.278595	-2.16222	0.0306015	0.136316
hsa-mir-511	50.0875	-0.566164	0.262637	-2.15569	0.0311081	0.137324
hsa-mir-139	278.852	-0.397966	0.186638	-2.13229	0.0329828	0.1443
hsa-mir-377	51.1543	-0.841386	0.395676	-2.12645	0.0334656	0.14471
hsa-mir-450b	204.374	-0.561918	0.264552	-2.12404	0.0336671	0.14471
hsa-mir-181a-2	7572.88	-0.32638	0.154098	-2.118	0.034175	0.145004
hsa-mir-489	1.03832	-1.116	0.527166	-2.11698	0.0342616	NA
hsa-mir-543	37.0444	-0.817571	0.386339	-2.1162	0.0343276	0.145004
hsa-mir-497	128.039	0.469938	0.222839	2.10887	0.0349556	0.145921
hsa-mir-16-1	753.99	0.213391	0.10129	2.10674	0.0351402	0.145921
hsa-mir-4524a	0.566948	-1.25656	0.600713	-2.09178	0.0364581	NA
hsa-mir-1269b	1.29823	-1.98383	0.952543	-2.08267	0.0372812	NA
hsa-mir-19a	95.9213	0.305758	0.146946	2.08075	0.0374564	0.154232
hsa-mir-410	236.837	-0.781731	0.376339	-2.0772	0.0377835	0.154282
hsa-mir-4772	9.94792	-0.536297	0.258876	-2.07164	0.0382992	0.155096
hsa-mir-7112	0.697975	0.873195	0.421862	2.06986	0.0384656	NA
hsa-mir-616	23.0023	-0.436618	0.212115	-2.0584	0.0395513	0.158854
hsa-mir-548ag-2	1.78747	1.00626	0.490999	2.04941	0.0404218	0.16103
hsa-mir-346	1.41283	-0.794405	0.388419	-2.04523	0.0408325	0.161354
hsa-mir-548d-1	0.45491	0.7479	0.367053	2.03758	0.0415921	NA
hsa-mir-518c	1.09078	1.02564	0.50731	2.02172	0.0432055	NA
hsa-mir-153-1	4.6992	-0.808296	0.40047	-2.01837	0.0435527	0.170727
hsa-mir-665	3.39207	-0.813135	0.407548	-1.99519	0.0460221	0.178609
hsa-mir-431	288.018	-0.807589	0.406033	-1.98897	0.046704	0.178609
hsa-mir-215	12.1601	-0.407872	0.205191	-1.98777	0.0468375	0.178609
hsa-mir-655	51.3567	-0.800537	0.403069	-1.98611	0.0470215	0.178609
hsa-mir-549a	1.30614	1.09007	0.549284	1.98454	0.047196	NA
hsa-mir-411	163.683	-0.776365	0.392817	-1.9764	0.0481092	0.180032
hsa-mir-205	8.52364	-1.06069	0.536727	-1.97621	0.0481309	0.180032
hsa-mir-1248	3.81355	-0.610965	0.310069	-1.97042	0.0487905	0.181116

## Sheet: Sheet5
Table S10: Differentially expressed miRNAs (DEmiRNAs) with an p-value < 0.05
Cervical Squamous Cell Carcinoma and Endocervical Adenocarcinoma
	baseMean	log2FoldChange	lfcSE	stat	pvalue	padj
hsa-mir-219a-2	3.01957	4.52863	0.825534	5.4857	4.1184e-08	5.79458e-05
hsa-mir-7-1	143.147	1.47204	0.309898	4.75007	2.0335e-06	0.00143057
hsa-mir-424	957.648	1.75507	0.415153	4.22752	2.36283e-05	0.0110817
hsa-mir-9-3	14444.8	2.66852	0.669837	3.98383	6.78135e-05	0.0163546
hsa-mir-9-1	14421.4	2.66918	0.670674	3.97984	6.89606e-05	0.0163546
hsa-mir-9-2	14445.1	2.66663	0.670485	3.97716	6.97425e-05	0.0163546
hsa-mir-1269a	104.367	-7.19135	1.87399	-3.83745	0.00012432	0.0249883
hsa-mir-191	2210.65	0.943932	0.269554	3.50183	0.000462076	0.0812675
hsa-mir-99a	4386.91	-2.01793	0.586121	-3.44286	0.000575595	0.0899846
hsa-mir-519a-1	6.16944	-4.71194	1.43426	-3.28528	0.00101881	0.143346
hsa-mir-1251	0.988912	4.14376	1.27365	3.25346	0.00114009	0.145828
hsa-let-7c	14433.9	-1.69079	0.554056	-3.05167	0.00227574	0.26683
hsa-mir-675	203.119	-2.42174	0.803318	-3.01467	0.00257262	0.273948
hsa-mir-4709	2.51663	1.05073	0.351657	2.98793	0.00280873	0.273948
hsa-mir-339	221.131	-0.788594	0.264987	-2.97598	0.00292056	0.273948
hsa-mir-625	1244.16	0.908531	0.313963	2.89375	0.00380675	0.295601
hsa-mir-885	4.19259	-3.38176	1.17103	-2.88784	0.00387899	0.295601
hsa-mir-449a	4.42726	-3.2881	1.14076	-2.88239	0.00394676	0.295601
hsa-mir-212	42.2739	1.14037	0.39772	2.86727	0.00414025	0.295601
hsa-mir-4449	6.35757	2.11386	0.738441	2.8626	0.00420187	0.295601
hsa-mir-3607	113.282	-1.05287	0.378289	-2.78324	0.00538188	0.334968
hsa-mir-3913-2	8.91384	-1.05651	0.379915	-2.78092	0.00542056	0.334968
hsa-mir-3654	0.593543	2.26416	0.815139	2.77763	0.00547566	0.334968
hsa-mir-6499	25.5445	-2.15553	0.784407	-2.74798	0.00599643	0.351541
hsa-mir-1277	6.03891	0.997653	0.376842	2.6474	0.00811125	0.456501
hsa-mir-516a-1	5.05009	-3.96431	1.53191	-2.58782	0.00965856	0.522677
hsa-mir-1226	4.45098	1.30236	0.506564	2.57097	0.0101415	0.528267
hsa-mir-98	249.95	0.545476	0.213391	2.55622	0.0105815	0.528267
hsa-mir-3652	5.75861	1.08658	0.427062	2.54432	0.0109492	0.528267
hsa-mir-4741	1.09477	1.54695	0.612402	2.52604	0.0115357	0.528267
hsa-mir-516a-2	3.89781	-4.04496	1.60739	-2.51648	0.0118534	0.528267
hsa-mir-651	24.6073	-1.13618	0.455736	-2.49307	0.0126645	0.528267
hsa-mir-138-1	11.4858	1.95915	0.786498	2.49098	0.0127391	0.528267
hsa-mir-3677	31.5201	1.01259	0.407595	2.48432	0.01298	0.528267
hsa-mir-3127	19.313	0.862078	0.347809	2.4786	0.01319	0.528267
hsa-mir-492	0.568169	3.79823	1.53802	2.46956	0.0135278	0.528267
hsa-mir-34c	135.496	-1.51244	0.615601	-2.45686	0.0140158	0.528267
hsa-mir-100	11485.2	-1.10787	0.452107	-2.45046	0.0142673	0.528267
hsa-mir-125b-1	1782.25	-1.06352	0.440269	-2.41562	0.0157086	0.562088
hsa-mir-551a	3.89388	2.01819	0.83764	2.40938	0.0159797	0.562088
hsa-mir-378c	38.4152	-1.0876	0.454149	-2.39481	0.0166289	0.565575
hsa-mir-125b-2	1996.54	-1.09196	0.457032	-2.38925	0.0168828	0.565575
hsa-mir-767	41.5464	-3.03952	1.3044	-2.33021	0.0197951	0.647715
hsa-mir-204	21.1187	-1.99596	0.864639	-2.30843	0.0209752	0.669822
hsa-mir-185	411.817	-0.603213	0.262215	-2.30045	0.0214229	0.669822
hsa-mir-133a-2	26.7822	-1.42786	0.623882	-2.28867	0.0220985	0.675926
hsa-mir-184	23.7935	-2.05259	0.903657	-2.27142	0.0231214	0.692168
hsa-mir-514a-3	4.4613	-2.46771	1.09149	-2.26087	0.0237675	0.696686
hsa-mir-532	3507.84	-0.55147	0.247689	-2.22646	0.0259831	0.742934
hsa-mir-138-2	8.45637	1.66848	0.751482	2.22026	0.0264014	0.742934
hsa-mir-497	70.895	-0.854691	0.388242	-2.20144	0.027705	0.764332
hsa-mir-6803	1.35161	-1.75782	0.802211	-2.19122	0.028436	0.769411
hsa-mir-1266	64.9555	1.33306	0.630065	2.11575	0.0343661	0.90066
hsa-mir-6730	0.942829	-2.02182	0.961555	-2.10265	0.0354959	0.90066
hsa-mir-6892	7.8579	0.850465	0.405322	2.09824	0.0358835	0.90066
hsa-mir-137	7.34792	-2.37424	1.13783	-2.08664	0.0369204	0.90066
hsa-mir-105-2	35.5204	-3.00895	1.44712	-2.07927	0.0375928	0.90066
hsa-mir-4746	32.0098	0.797895	0.384523	2.07503	0.0379841	0.90066
hsa-mir-105-1	34.7583	-2.93589	1.41532	-2.07436	0.0380458	0.90066
hsa-mir-6793	1.29718	1.26161	0.609332	2.07048	0.0384077	0.90066
hsa-mir-4652	14.0412	-1.71117	0.832435	-2.05562	0.0398193	0.909388
hsa-mir-1295a	6.8674	-1.42874	0.697978	-2.04697	0.040661	0.909388
hsa-mir-659	6.19228	-0.882116	0.431061	-2.04638	0.0407189	0.909388
hsa-mir-4661	17.7307	1.02328	0.506526	2.02019	0.0433638	0.953327
hsa-mir-378a	3805.03	-0.881147	0.439659	-2.00416	0.0450529	0.968824
hsa-mir-122	6.19742	-4.34496	2.18009	-1.99302	0.0462596	0.968824
hsa-mir-5090	0.808181	1.40349	0.704346	1.99262	0.0463035	0.968824
hsa-mir-152	1362.05	-0.694575	0.349402	-1.9879	0.0468231	0.968824
hsa-mir-6781	0.928828	1.38242	0.697703	1.98139	0.0475474	0.969553
hsa-mir-1-1	39.1537	-1.1972	0.607504	-1.97069	0.0487594	0.9796
hsa-mir-6516	1.66737	0.985631	0.501634	1.96484	0.0494326	0.9796

## Sheet: Sheet6
Table S10: Differentially expressed miRNAs (DEmiRNAs) with an p-value < 0.05
Stomach Adenocarcinoma
	baseMean	log2FoldChange	lfcSE	stat	pvalue	padj
hsa-mir-1269a	92.244	-7.24864	1.65484	-4.38026	1.18537e-05	0.0159788
hsa-mir-132	387.199	0.946365	0.256693	3.68675	0.000227134	0.153088
hsa-mir-6783	1.27137	-2.80255	0.863803	-3.24443	0.00117685	0.343467
hsa-mir-33a	108.995	-1.48503	0.470681	-3.15507	0.00160457	0.343467
hsa-mir-181b-1	450.681	0.919018	0.292812	3.13859	0.00169763	0.343467
hsa-mir-582	1020.92	-1.28056	0.417923	-3.0641	0.00218329	0.343467
hsa-mir-483	19.5093	-2.39972	0.78568	-3.05432	0.00225572	0.343467
hsa-mir-3200	13.8638	-1.69958	0.560463	-3.03246	0.00242566	0.343467
hsa-mir-181b-2	424.873	0.935053	0.309264	3.02348	0.00249889	0.343467
hsa-mir-509-3	3.39221	-2.88688	0.956684	-3.01758	0.00254798	0.343467
hsa-mir-183	18722.7	-1.23869	0.427583	-2.89695	0.00376815	0.400973
hsa-mir-549a	2.70622	-2.53177	0.876434	-2.88871	0.0038682	0.400973
hsa-mir-181a-1	2123.79	0.751298	0.260738	2.88143	0.0039588	0.400973
hsa-mir-205	69.2949	-3.78238	1.32	-2.86543	0.0041644	0.400973
hsa-mir-760	4.23088	-1.43639	0.516774	-2.77952	0.00544386	0.436495
hsa-mir-182	42366.4	-1.04169	0.376236	-2.7687	0.00562802	0.436495
hsa-mir-584	478.848	-1.33406	0.48314	-2.76124	0.00575828	0.436495
hsa-mir-191	1885.42	-0.775433	0.282187	-2.74794	0.00599702	0.436495
hsa-mir-3170	3.78236	-1.84412	0.673149	-2.73955	0.00615238	0.436495
hsa-mir-92a-2	18874.8	-0.758843	0.284136	-2.6707	0.00756923	0.474481
hsa-mir-4728	8.13325	-1.95108	0.733962	-2.65828	0.007854	0.474481
hsa-mir-744	108.748	-0.765936	0.288798	-2.65215	0.00799816	0.474481
hsa-mir-92a-1	20508.6	-0.753106	0.284915	-2.64326	0.00821108	0.474481
hsa-mir-9-3	725.952	-1.5674	0.595574	-2.63174	0.0084948	0.474481
hsa-mir-9-2	725.786	-1.5562	0.598881	-2.59851	0.00936288	0.474481
hsa-mir-556	3.39579	-1.47733	0.572851	-2.57891	0.00991129	0.474481
hsa-mir-9-1	721.935	-1.53922	0.597476	-2.5762	0.00998922	0.474481
hsa-mir-149	56.2488	-1.179	0.458987	-2.56869	0.0102083	0.474481
hsa-mir-5580	0.9738	-2.46365	0.961043	-2.56351	0.0103619	0.474481
hsa-mir-224	125.415	-1.52276	0.59554	-2.55694	0.0105597	0.474481
hsa-mir-188	21.2903	-0.92153	0.369611	-2.49324	0.0126582	0.527924
hsa-mir-203b	353.57	-1.27623	0.513349	-2.48608	0.0129157	0.527924
hsa-mir-19b-2	262.97	-0.692613	0.278621	-2.48586	0.012924	0.527924
hsa-mir-181a-2	3198.13	0.594861	0.240589	2.47252	0.0134163	0.531917
hsa-mir-500a	1154.28	-0.875341	0.359472	-2.43507	0.0148888	0.565703
hsa-mir-223	1726.79	-1.04766	0.433042	-2.41931	0.0155499	0.565703
hsa-mir-499a	3.02868	-2.45967	1.02301	-2.40435	0.0162013	0.565703
hsa-mir-19b-1	300.891	-0.654686	0.273641	-2.3925	0.016734	0.565703
hsa-mir-210	1902.86	-1.26082	0.528555	-2.3854	0.0170604	0.565703
hsa-mir-6733	1.1056	-1.67884	0.706651	-2.37576	0.0175127	0.565703
hsa-mir-455	916.044	-0.96047	0.404671	-2.37346	0.0176225	0.565703
hsa-mir-4684	0.804742	-2.49496	1.05122	-2.37339	0.0176257	0.565703
hsa-mir-301b	6.9685	-1.27642	0.547892	-2.32969	0.0198224	0.62141
hsa-mir-21	946844	0.563151	0.243391	2.31378	0.02068	0.633559
hsa-mir-203a	40723.3	-1.05654	0.462128	-2.28625	0.0222395	0.666195
hsa-mir-2116	2.70944	-1.06026	0.469956	-2.25607	0.024066	0.705238
hsa-mir-1224	3.24851	-2.18467	0.974536	-2.24175	0.0249773	0.716372
hsa-mir-105-2	109.807	-3.38961	1.52387	-2.22435	0.0261252	0.733682
hsa-mir-200c	34261.3	-0.693482	0.315288	-2.19951	0.0278413	0.765921
hsa-mir-345	46.9534	-0.764	0.352668	-2.16634	0.030285	0.816484
hsa-mir-96	64.9985	-0.828774	0.384384	-2.15611	0.031075	0.821354
hsa-mir-4665	0.713398	-2.24085	1.04642	-2.14144	0.0322383	0.821835
hsa-mir-130b	103.709	-0.6539	0.306429	-2.13394	0.0328477	0.821835
hsa-mir-22	197974	0.400665	0.187839	2.13303	0.0329222	0.821835
hsa-mir-18a	109.495	-0.706287	0.341821	-2.06625	0.0388047	0.913385
hsa-mir-526b	3.22829	-3.87392	1.8789	-2.0618	0.0392268	0.913385
hsa-mir-767	166.914	-3.24239	1.57335	-2.06081	0.0393208	0.913385
hsa-mir-152	576.362	0.551543	0.267915	2.05865	0.0395278	0.913385
hsa-mir-105-1	108.465	-2.93821	1.43049	-2.05398	0.0399775	0.913385
hsa-mir-147b	15.4423	-1.30477	0.640815	-2.03611	0.041739	0.937736
hsa-mir-19a	138.297	-0.667871	0.330403	-2.02138	0.0432402	0.955538
hsa-mir-221	1246.67	0.603418	0.299846	2.01243	0.0441748	0.960447
hsa-mir-106a	53.5448	-0.938133	0.469044	-2.0001	0.0454898	0.9697
hsa-mir-4668	6.27657	-0.767481	0.385791	-1.98937	0.0466603	0.9697
hsa-mir-4726	0.665589	-1.69145	0.852823	-1.98335	0.0473286	0.9697
hsa-mir-3074	20.5589	-0.846392	0.427037	-1.98201	0.0474779	0.9697
hsa-mir-3678	0.93674	1.07632	0.547317	1.96653	0.0492373	0.979498
hsa-mir-1468	15.6782	-0.769775	0.391757	-1.96493	0.0494223	0.979498
