# Supplementary material for: Construction of a MicroRNA-Based Nomogram for Prediction of Lung Metastasis in Breast Cancer Patients
Source: Front Genet. 2021 Feb 19;11:580138. doi: 10.3389/fgene.2020.580138 (PMC7933652; doi:10.3389/fgene.2020.580138)
Supplement: Supplementary file 1 [file Data_Sheet_1.zip › supplementary data/supplementary tables /Supplementary Table 3.xlsx]

## Sheet: DEmRNAs
Table S3: Differentially expressed mRNAs (DEmRNAs) with an p-value < 0.05
Gene symbol	logFC	AveExpr	t	P.Value	adj.P.Val	B
DPM1	0.274413	9.31563	3.06489	0.00227522	0.0230431	-1.80479
CFH	0.507413	7.07949	3.96827	8.11e-05	0.00216581	1.21215
GCLC	-0.218815	6.85975	-2.81333	0.00506355	0.0402616	-2.51159
NIPAL3	-0.184289	7.84701	-2.04006	0.0417808	0.163376	-4.31345
CFTR	-0.0620968	5.54389	-1.97195	0.0490739	0.181207	-4.44511
CYP51A1	-0.190509	6.38996	-2.27284	0.0233885	0.111228	-3.83033
MYH16	0.0706872	5.44699	2.75511	0.00604516	0.0454294	-2.6668
TMEM176A	0.298021	7.09243	2.36741	0.0182289	0.0944261	-3.61939
M6PR	0.309028	8.76981	4.34706	1.62e-05	0.000651718	2.69592
ALS2	0.124461	8.0755	2.62628	0.00885262	0.0583437	-2.99898
TFPI	0.43308	7.56295	3.20977	0.00139925	0.016268	-1.37113
NDUFAF7	0.146324	7.41019	3.18684	0.00151304	0.0172839	-1.44107
PLXND1	-0.153948	5.75155	-3.83733	0.000137553	0.0031552	0.728997
RBM6	-0.224227	8.1411	-3.32727	0.00093058	0.0121941	-1.00525
CDC27	0.0432465	5.51029	1.97374	0.0488696	0.180866	-4.44171
DVL2	-0.171325	7.29105	-3.50104	0.000497829	0.00786504	-0.44099
PRSS22	-0.181363	5.77294	-3.85426	0.000128587	0.00301123	0.790613
UPF1	-0.208654	7.72714	-3.36837	0.000804534	0.0110511	-0.874287
SKAP2	0.179003	7.25801	2.09572	0.0365255	0.149679	-4.20261
DHX33	-0.235158	7.56423	-3.71871	0.000218993	0.0044506	0.304654
SPPL2B	-0.111276	6.09182	-2.55596	0.0108346	0.0668688	-3.17373
FAM214B	-0.304737	7.30596	-4.55	6.49e-06	0.000340379	3.54296
TSPOAP1	-0.171332	6.36209	-2.08995	0.0370425	0.150988	-4.21424
KMT2E	0.125014	7.14536	2.11089	0.0351943	0.146079	-4.17188
IBTK	-0.1954	7.81081	-2.34667	0.019266	0.0978737	-3.66637
MYCBP2	-0.206959	8.22022	-2.45224	0.0144805	0.0811702	-3.42302
LAMP2	0.236543	8.95036	2.06778	0.0390882	0.156299	-4.25861
OSBPL7	-0.193118	7.22935	-2.65384	0.00816884	0.0555798	-2.92921
TMEM98	0.398007	6.84237	3.33175	0.000916	0.0120794	-0.991052
KRT33A	-0.0576232	5.49544	-2.21839	0.0269013	0.122171	-3.94792
AP2B1	-0.27546	7.39419	-3.26952	0.0011389	0.014109	-1.18668
TAC1	0.133578	5.42789	2.28279	0.0227913	0.109354	-3.80852
MAP3K9	-0.108644	5.65619	-2.76585	0.00585204	0.0444614	-2.6384
TBXA2R	-0.0977414	5.48878	-2.86804	0.00427523	0.0360256	-2.36287
LGALS14	-0.0660139	5.63083	-2.11427	0.0349038	0.145282	-4.16501
COX10	0.120814	8.10146	2.15689	0.03141	0.135444	-4.07738
GTF2IRD1	-0.156437	7.27259	-2.38788	0.0172538	0.0908297	-3.57262
VPS41	0.314744	6.10095	6.29392	5.97e-10	2.93e-07	12.2648
ELAC2	-0.166125	7.42539	-2.94933	0.00330855	0.0301172	-2.13677
PNPLA4	-0.168779	6.13625	-2.47101	0.0137496	0.0783479	-3.37866
CDKL3	0.193834	6.4548	3.23933	0.00126425	0.0152077	-1.28029
MARK4	-0.137877	5.58638	-3.50906	0.000483352	0.00769494	-0.414285
KIAA0100	-0.113806	5.8193	-2.35003	0.0190948	0.0973867	-3.6588
ST7L	0.128185	5.94263	2.87061	0.00424109	0.0359255	-2.35582
PAX6	-0.0686238	5.58557	-1.96414	0.0499745	0.183227	-4.45991
BAIAP3	-0.120979	5.53206	-2.23162	0.0260085	0.119428	-3.91961
CRAMP1	-0.244972	7.44493	-3.60752	0.000334871	0.00592927	-0.0816037
TEAD3	-0.128064	5.78342	-3.74339	0.000199	0.00416924	0.391897
FMO3	0.2601	6.21095	2.33204	0.0200284	0.100655	-3.69927
CDK11A	0.150164	6.43568	2.1602	0.0311524	0.134734	-4.07052
NADK	-0.201744	7.17162	-3.64846	0.000286756	0.00529023	0.0593178
TFAP2B	-0.555309	7.15551	-2.23134	0.0260269	0.119428	-3.92021
SYPL1	0.254829	8.78599	2.17286	0.0301812	0.132041	-4.04412
PLEKHG6	-0.189365	6.13004	-2.5091	0.0123662	0.072926	-3.28761
CRY1	-0.150073	7.19194	-2.04777	0.0410174	0.161259	-4.29829
ST3GAL1	-0.31177	8.49774	-2.53831	0.0113905	0.0692249	-3.21687
PKD1	-0.256129	7.1109	-3.46004	0.000578396	0.00882096	-0.576614
POMT2	-0.282357	6.99351	-3.74415	0.000198417	0.00416302	0.394574
BAZ1B	-0.15014	8.31216	-2.97752	0.00302302	0.0282309	-2.05692
SPRTN	0.0989114	6.19964	2.12226	0.0342244	0.143614	-4.14871
EEF1AKNMT	0.150394	9.26927	2.26724	0.0237301	0.112081	-3.84254
DYRK4	-0.231259	8.53073	-2.91292	0.00371376	0.0326195	-2.2388
ZNF207	0.245498	9.25146	5.60598	3.16e-08	6.46e-06	8.52228
STARD3NL	0.203241	6.9543	3.01459	0.00268182	0.0259065	-1.9508
STAB1	-0.285045	7.22087	-2.73158	0.00648838	0.0475202	-2.72862
BTK	0.12194	5.88106	1.98331	0.0477877	0.177952	-4.42345
HFE	0.163147	5.5809	4.66345	3.84e-06	0.000231042	4.03216
FMO1	0.470789	6.6944	3.50495	0.000490724	0.00778668	-0.427983
LYPLA2	-0.189296	7.33276	-3.37009	0.000799631	0.011015	-0.868783
MRC2	0.0955331	5.72115	2.02239	0.0435793	0.167743	-4.34804
BTBD7	-0.196303	7.39497	-3.68352	0.000250795	0.00488654	0.181194
PTBP1	-0.194909	12.1718	-3.14934	0.00171767	0.0188218	-1.55437
SYT7	-0.369103	8.20914	-2.31029	0.0212101	0.104353	-3.7478
PIK3C2A	-0.144834	5.92171	-3.33828	0.000895142	0.0119454	-0.970335
RABGAP1	-0.267383	9.66555	-3.73275	0.0002074	0.00427632	0.354212
DCN	0.597626	8.78173	2.69117	0.00731849	0.0515061	-2.8336
QPCTL	0.198745	5.88597	4.87499	1.39e-06	0.000112494	4.9741
PPP5C	-0.0944642	5.63851	-2.40028	0.0166861	0.0887743	-3.54412
ERCC1	0.263123	7.02145	3.75763	0.000188264	0.0040138	0.442468
SEMA3B	-0.266844	6.41979	-2.43655	0.0151177	0.0832046	-3.45986
MBTPS2	0.103315	5.86905	2.78028	0.00560147	0.0431905	-2.60009
EXTL3	-0.235844	6.97413	-3.42145	0.000665197	0.0097753	-0.70286
CALCOCO1	-0.219226	6.76418	-4.11534	4.41e-05	0.00136411	1.77311
UBR7	-0.227154	7.95622	-3.4139	0.000683536	0.00996411	-0.727394
MAP4K5	-0.176961	6.06495	-3.31538	0.000970351	0.0125231	-1.04287
RWDD2A	0.147609	7.66115	2.07179	0.0387117	0.155178	-4.25063
CLK1	-0.294414	6.7345	-2.82367	0.00490517	0.0394342	-2.4837
ANGEL1	-0.121774	7.1793	-2.10377	0.035814	0.147852	-4.18634
DDX11	-0.18016	6.42829	-2.21448	0.0271704	0.122931	-3.95626
TACC3	-0.292735	6.71692	-3.2581	0.00118489	0.0145269	-1.22218
UFL1	-0.0826894	5.94724	-2.32974	0.0201504	0.100988	-3.70442
MDH1	0.147416	11.0738	2.27724	0.0231225	0.110469	-3.82068
ZMYND11	-0.272364	10.2949	-3.95118	8.7e-05	0.00228898	1.14821
NUDCD3	-0.160849	8.36584	-2.82426	0.00489626	0.0393844	-2.48211
GLT8D1	0.116664	7.41282	1.99987	0.0459637	0.173637	-4.39166
SLC38A5	-0.118749	5.84276	-2.89037	0.00398693	0.0343132	-2.30139
RUFY3	-0.105303	6.81441	-1.98427	0.0476808	0.177826	-4.42162
CNTN1	0.267478	5.90187	2.87312	0.00420801	0.035687	-2.34892
CXorf56	0.395483	6.38174	6.98962	7.35e-12	8.21e-09	16.4306
CD74	0.277201	8.10822	1.98307	0.0478144	0.178	-4.42391
HGF	0.0820498	5.51003	2.82899	0.0048254	0.0390089	-2.46931
NCDN	-0.164516	6.47321	-2.47417	0.0136298	0.0778793	-3.37116
CCT8L1P	0.0489944	5.56441	2.04984	0.040814	0.160852	-4.2942
CPS1	-0.193067	5.99156	-2.34406	0.0193999	0.098328	-3.67225
NLRP2	-0.404788	6.47969	-2.25251	0.0246505	0.114955	-3.87456
RNF10	-0.18007	7.07246	-3.1851	0.001522	0.0173726	-1.44634
RNH1	-0.139613	7.4447	-2.42935	0.015418	0.0842188	-3.47667
DERA	0.140313	9.75193	2.28626	0.0225866	0.108576	-3.80091
GCLM	0.182309	7.33317	2.03645	0.0421432	0.164109	-4.32054
UBR2	0.105147	7.70368	2.05976	0.0398522	0.158438	-4.27457
EHD2	-0.306633	6.54011	-4.30487	1.95e-05	0.00074054	2.52437
RRAGD	0.273988	7.48614	2.26356	0.0239574	0.112687	-3.85057
PHF20	-0.229543	6.7477	-4.22288	2.79e-05	0.000951763	2.19547
TYMP	-0.22547	11.3958	-2.00263	0.0456662	0.173114	-4.38635
KPNA6	-0.33752	9.15023	-5.63707	2.66e-08	5.69e-06	8.68311
CD44	-0.494563	8.22762	-4.13411	4.07e-05	0.00128201	1.84608
VRK2	-0.278897	6.65491	-2.73399	0.00644167	0.0473469	-2.72231
BRD9	-0.240747	9.24099	-3.65879	0.000275686	0.00518483	0.095113
TBPL1	0.228218	7.84421	3.04245	0.00244909	0.0242058	-1.87023
NUP160	-0.149619	8.13824	-2.39625	0.0168686	0.0895159	-3.55339
MUSK	0.108308	6.95692	2.06256	0.0395836	0.157542	-4.26899
CENPQ	-0.107849	5.85697	-2.03473	0.0423171	0.164587	-4.32392
PNPLA6	-0.234305	8.60316	-3.46415	0.000569801	0.00872071	-0.563085
ALG1	0.166335	6.59023	2.50895	0.0123712	0.072926	-3.28796
CHPF2	-0.194517	6.93989	-3.80266	0.000157781	0.00349744	0.603659
FUT8	-0.334767	7.4742	-2.98068	0.00299244	0.0280124	-2.04792
UBA6	-0.233573	6.74273	-3.06178	0.00229863	0.0231924	-1.81389
SLC4A7	-0.419896	8.84752	-4.33994	1.67e-05	0.000666982	2.66686
RNF19A	0.221979	6.84735	2.46744	0.0138859	0.0789079	-3.38711
SH3YL1	-0.21309	7.29007	-2.2376	0.0256128	0.118055	-3.90674
FBXO42	-0.141672	5.82374	-2.94371	0.00336838	0.0304518	-2.15261
MFAP3	0.102072	6.4328	2.19421	0.0286026	0.127622	-3.99925
MAT2B	0.243291	6.20037	3.90353	0.000105537	0.00262828	0.971369
TRIO	-0.202841	6.58144	-4.20009	3.07e-05	0.00103517	2.10509
VCAN	-0.386675	9.3225	-2.25181	0.024695	0.115003	-3.87608
CLEC16A	-0.214446	8.55129	-3.12929	0.00183726	0.0198034	-1.61442
MSR1	0.347208	6.2063	3.58366	0.000366308	0.00634658	-0.16304
MTREX	-0.142342	7.74302	-2.17811	0.0297863	0.130932	-4.03313
ZFYVE16	-0.0998363	6.32841	-2.62778	0.00881406	0.0582473	-2.99519
SPDL1	0.120952	6.63796	2.02717	0.0430865	0.166553	-4.33872
SPATA7	0.153904	7.55406	2.34086	0.0195654	0.0989102	-3.67945
RETSAT	0.300786	6.63	4.0452	5.91e-05	0.00169914	1.50318
CAPG	-0.292949	6.94125	-3.82118	0.000146647	0.00331768	0.6705
DCUN1D1	0.178727	6.81152	3.1018	0.00201375	0.0212328	-1.69616
CUL7	-0.105544	6.00042	-2.72974	0.0065242	0.0476963	-2.73342
PHKA2	-0.210894	8.02478	-2.51657	0.0121096	0.0720532	-3.26959
DSG2	-0.220769	6.96575	-2.30504	0.0215046	0.105375	-3.75945
OFD1	-0.33421	7.56486	-3.8261	0.000143817	0.00326261	0.688304
YTHDC2	-0.131259	6.23703	-2.86533	0.00431154	0.0362474	-2.37032
CTPS2	0.0835013	6.00663	2.41072	0.0162203	0.0873134	-3.51998
FAM214A	-0.318645	7.73994	-2.40996	0.0162538	0.0874034	-3.52174
ARAP2	0.112236	6.54147	2.6872	0.00740489	0.0519129	-2.84382
KIAA0556	-0.18603	8.00098	-2.29579	0.0220317	0.10692	-3.77991
DTNBP1	-0.117506	6.81401	-2.33158	0.0200525	0.100741	-3.70029
WWC3	-0.276179	7.83687	-3.45412	0.000590981	0.00893901	-0.59606
GOPC	-0.220452	6.53151	-4.45545	9.99e-06	0.000455998	3.14383
RRM2B	0.14934	6.35378	2.00684	0.0452144	0.171985	-4.37822
SNX29	-0.206982	6.75639	-2.307	0.0213943	0.104956	-3.75511
RSF1	-0.0799757	5.66052	-2.15425	0.0316176	0.135826	-4.08287
VPS13D	-0.285343	6.35959	-5.56646	3.92e-08	7.49e-06	8.31901
FAM120A	-0.142202	10.7567	-2.4896	0.013058	0.0756541	-3.33438
R3HDM1	-0.174534	6.1803	-4.40583	1.25e-05	0.000528525	2.93748
KITLG	-0.262502	6.48854	-2.26687	0.0237528	0.112152	-3.84335
LTBP1	0.0905166	5.46089	2.65507	0.00813958	0.055509	-2.92609
CLPTM1L	-0.333003	9.3574	-4.3563	1.56e-05	0.000632642	2.73369
NEDD4L	-0.495838	7.35877	-3.86766	0.000121885	0.00289809	0.839572
PTCD2	0.178598	6.84738	3.3319	0.000915541	0.0120794	-0.990601
DKK3	0.352948	9.33224	2.38119	0.0175674	0.0917817	-3.58795
LETMD1	0.324142	6.44352	4.94187	1e-06	8.63e-05	5.27992
PTGER3	-0.233514	6.2161	-2.0559	0.040224	0.159268	-4.28221
MAPK9	0.191845	8.12096	2.39445	0.0169509	0.0897556	-3.55754
BCAR1	-0.133916	6.96015	-2.22356	0.0265494	0.12097	-3.93688
FAM160A2	-0.142132	7.67143	-2.39367	0.0169864	0.0898876	-3.55932
HERPUD1	0.231803	9.43719	1.96717	0.0496234	0.182308	-4.45417
PIK3CB	-0.112307	6.52186	-1.96851	0.0494689	0.182004	-4.45164
PLEKHA5	-0.145413	5.86554	-2.58825	0.0098801	0.0629715	-3.09407
RRP12	-0.212172	7.8155	-3.15929	0.00166104	0.0183415	-1.52445
TTC17	-0.290384	8.4404	-3.78012	0.000172405	0.00375284	0.522747
MRTO4	0.163743	7.28231	2.73409	0.00643973	0.0473469	-2.72205
TRAPPC3	0.133426	9.42638	2.39751	0.0168113	0.0892444	-3.55049
THRAP3	0.12032	6.44032	2.85249	0.00448707	0.037079	-2.40542
ARID4B	0.255818	8.00176	3.47387	0.000549949	0.0085053	-0.531037
HHAT	-0.193957	6.14731	-2.93015	0.0035167	0.0314016	-2.19068
KIF1B	-0.16206	8.57521	-2.21117	0.0274001	0.123739	-3.96331
SYNE2	-0.464833	7.00462	-5.16278	3.31e-07	3.85e-05	6.31718
PLEKHH1	-0.221308	6.24376	-2.73918	0.00634217	0.0467184	-2.70871
ATP9A	-0.197262	10.0039	-2.05143	0.040658	0.160455	-4.29105
GALC	0.13921	6.08619	2.55063	0.0109999	0.0674717	-3.1868
EIF2AK2	-0.257869	9.65652	-2.76385	0.00588769	0.0446388	-2.64371
PUM2	-0.145625	8.66225	-2.54237	0.0112605	0.0686359	-3.20698
ITIH4	-0.132932	5.7819	-2.25445	0.0245277	0.114581	-3.87036
RC3H2	-0.172852	6.98937	-2.95042	0.00329712	0.0300724	-2.13371
GYG2	0.271982	6.75893	2.27176	0.0234542	0.111355	-3.83269
GDI2	-0.267656	9.95971	-3.19546	0.0014693	0.0168372	-1.41484
PITHD1	0.211782	8.11477	2.64937	0.0082765	0.0558555	-2.94058
USP13	-0.368355	7.7797	-4.06843	5.36e-05	0.00157796	1.5921
CDK14	-0.224763	6.28744	-3.28347	0.00108494	0.0136147	-1.14312
SEC61A1	-0.124521	10.9808	-2.1661	0.0306963	0.133557	-4.05823
CROCC	-0.114656	6.29631	-2.86236	0.00435155	0.036436	-2.37844
RIOK2	0.225182	7.69325	3.66677	0.000267417	0.00511545	0.122809
PARP12	-0.249781	8.31249	-2.56519	0.0105537	0.0657633	-3.15106
ALDH18A1	0.179996	8.4094	2.55987	0.0107148	0.0664367	-3.16414
GATB	0.121576	7.06937	2.30191	0.0216816	0.105904	-3.76638
CTDP1	-0.215177	6.06403	-4.78491	2.16e-06	0.000158071	4.56825
WNK1	-0.158324	6.57223	-2.52293	0.0118951	0.0712479	-3.2542
CCAR1	-0.114268	5.65466	-3.32885	0.000925408	0.0121483	-1.00024
OGFR	-0.132518	7.77026	-2.08864	0.0371608	0.151167	-4.21687
SNRNP40	0.196388	8.19245	2.90539	0.00380307	0.0332231	-2.25976
QSER1	0.11154	5.70938	3.03032	0.00254801	0.024929	-1.90539
HDAC7	-0.173929	6.01786	-3.70767	0.000228538	0.00458308	0.265795
LZTS1	-0.146827	6.41828	-2.11875	0.0345215	0.1442	-4.15588
SFSWAP	-0.182289	7.16385	-3.66284	0.000271461	0.00513454	0.10916
TNK2	-0.303702	9.30053	-3.01779	0.00265408	0.0257297	-1.94158
GPBP1	-0.241232	6.55443	-3.05883	0.00232101	0.0233533	-1.82251
WAPL	-0.250976	7.03376	-4.66647	3.78e-06	0.000229698	4.04534
VMP1	0.225445	10.2048	2.47487	0.0136034	0.0777587	-3.36949
EIF4B	-0.193225	10.8084	-2.43339	0.015249	0.0836418	-3.46725
SPHK2	-0.134516	8.8515	-1.97822	0.0483604	0.179485	-4.43317
U2AF2	-0.19302	9.56586	-3.53119	0.000445411	0.00731552	-0.340274
EPN1	-0.178054	11.1957	-3.2149	0.00137494	0.016138	-1.35545
ADCK1	-0.222179	6.75849	-4.05082	5.77e-05	0.00166413	1.52466
CASP8	0.257631	5.92398	5.55453	4.19e-08	7.75e-06	8.25791
TNPO3	-0.179279	8.23194	-2.18727	0.0291074	0.129199	-4.01387
RFXANK	0.157799	7.29688	2.43255	0.0152837	0.0837305	-3.4692
CTSA	-0.164234	8.90826	-2.05979	0.0398494	0.158438	-4.27451
SLC12A2	0.302121	7.88805	2.03062	0.0427339	0.165853	-4.33197
SNX24	-0.151366	5.89292	-2.25119	0.0247341	0.115027	-3.87741
BTBD1	0.221318	6.62339	2.73168	0.00648645	0.0475202	-2.72836
SBNO2	-0.369875	6.80989	-6.49353	1.76e-10	1.06e-07	13.4216
PMS1	-0.160792	5.7892	-3.61913	0.000320512	0.00575929	-0.0418037
HMG20B	-0.174732	9.92295	-2.05465	0.040345	0.159523	-4.28469
CALCRL	0.236655	6.53802	3.05577	0.00234449	0.0235081	-1.83145
AP3D1	-0.228585	8.54098	-4.0367	6.12e-05	0.00173949	1.47077
ZNF76	-0.261876	6.91282	-4.30419	1.96e-05	0.00074054	2.52163
PKN2	-0.478594	6.45015	-6.67866	5.5e-11	4.99e-08	14.5223
NTN1	-0.241384	6.45047	-2.76971	0.00578402	0.0441526	-2.62817
TBC1D22B	-0.21435	6.83641	-3.76045	0.000186197	0.0039991	0.452537
SLC9A7	0.0915908	5.92907	2.04408	0.0413812	0.162207	-4.30555
PDE4A	-0.184786	5.70195	-4.57061	5.91e-06	0.000317611	3.63098
SMARCD1	-0.223758	9.10326	-4.24125	2.57e-05	0.000900362	2.26865
SPI1	-0.188703	6.97149	-2.02371	0.0434428	0.167351	-4.34547
CLDN18	0.0649569	6.1063	2.36005	0.0185911	0.0955145	-3.6361
ZBTB11	-0.108925	5.55972	-2.7055	0.00701377	0.050164	-2.79654
LRRC40	0.127256	6.17388	2.31406	0.0210011	0.103677	-3.73942
ARFGEF1	-0.199992	8.33862	-2.58839	0.00987607	0.0629715	-3.09372
STAG3	0.3579	7.49134	5.11737	4.18e-07	4.64e-05	6.1006
MYO9A	-0.188115	7.38671	-2.74035	0.00631994	0.046673	-2.70565
PLPP1	0.303545	8.28412	2.78833	0.0054658	0.0423468	-2.57862
TNFRSF1A	-0.278612	9.35833	-3.94267	9.01e-05	0.00233953	1.11648
PKM	-0.35748	9.64593	-3.95767	8.47e-05	0.00224917	1.17248
DHX29	-0.187495	8.50615	-2.62763	0.00881793	0.0582473	-2.99557
RRP15	0.227148	7.92745	3.00802	0.0027396	0.0263419	-1.9697
ROGDI	-0.17211	7.23269	-1.99205	0.0468183	0.175466	-4.40672
HDAC4	-0.190112	6.19626	-2.8508	0.00451067	0.0372107	-2.41003
RASSF1	0.191675	6.82347	3.29675	0.0010358	0.0131457	-1.10151
KIF2A	0.197695	6.87957	2.82864	0.0048306	0.0390202	-2.47025
SIRT2	-0.116788	6.21612	-2.89704	0.00390433	0.0337824	-2.28293
NUCKS1	-0.344744	7.05017	-4.06722	5.39e-05	0.0015784	1.58744
VPS35	0.281035	9.9581	3.48513	0.000527756	0.00823923	-0.493794
BCL3	-0.496399	8.6906	-6.11281	1.76e-09	6.92e-07	11.2425
NEDD4	0.100171	6.46509	2.00388	0.0455313	0.172844	-4.38393
MAPK6	0.200031	8.14039	2.5591	0.0107382	0.0664595	-3.16602
PFN2	-0.311338	8.60797	-2.1656	0.030735	0.133685	-4.05928
DAPP1	-0.0586981	5.55658	-2.03734	0.0420538	0.164002	-4.3188
FSTL3	-0.302472	7.16637	-2.98789	0.0029238	0.0275475	-2.02737
DGCR2	-0.22277	8.25629	-3.38985	0.000745172	0.010545	-0.805237
MNT	-0.209393	7.91864	-3.86751	0.00012196	0.00289809	0.83901
GBA2	-0.12925	7.06692	-2.5082	0.0123972	0.07302	-3.28977
PABPC1	-0.492793	9.45057	-3.65355	0.000281256	0.00520729	0.0769254
CFAP20	0.173636	8.05238	2.3732	0.0179486	0.0932699	-3.60622
TCOF1	0.0617158	5.47215	2.81822	0.00498803	0.0399015	-2.49841
MGAT4A	0.279606	7.67575	2.62715	0.00883011	0.0582886	-2.99677
WDR1	0.624489	6.95204	7.23397	1.44e-12	2.44e-09	17.9815
ING3	0.216309	6.28727	4.00387	7.01e-05	0.00192449	1.34618
VASH1	-0.259979	7.60858	-3.27027	0.00113594	0.0141044	-1.18434
BUD23	-0.137046	8.99757	-2.03006	0.0427909	0.165998	-4.33307
MBD3	-0.271529	6.63405	-5.2783	1.82e-07	2.39e-05	6.87607
PRKACA	-0.0556565	5.45449	-2.28582	0.0226124	0.108604	-3.80187
ADGRL1	-0.219742	7.70036	-2.09629	0.0364739	0.14951	-4.20144
ACTN1	-0.331293	10.5429	-2.97339	0.00306343	0.0285115	-2.06868
EPN2	-0.304947	7.34728	-3.99442	7.29e-05	0.00198312	1.31048
PTPN18	0.0837112	5.55378	3.02691	0.00257652	0.0251233	-1.91526
LNX1	-0.121132	5.75329	-2.8011	0.0052569	0.0412567	-2.54446
SREBF1	-0.454308	9.04397	-3.05711	0.00233413	0.0234239	-1.82752
TRPC5	-0.107062	5.62438	-2.47712	0.0135187	0.077397	-3.36414
MARK2	-0.231111	7.15557	-2.80693	0.00516395	0.0408585	-2.52882
HMMR	-0.230167	6.54591	-2.22076	0.0267397	0.121589	-3.94287
P4HA2	0.273418	8.0228	2.75992	0.00595805	0.044961	-2.6541
TRNT1	0.119083	6.97074	2.11015	0.0352585	0.146262	-4.17339
ACADVL	-0.313969	11.0056	-3.80796	0.000154515	0.00344609	0.622759
STK10	-0.160678	6.46391	-2.69374	0.00726291	0.0513098	-2.82696
FBXW11	0.127201	8.84564	2.13349	0.0332892	0.14087	-4.12571
EVC	-0.0739842	5.77771	-2.45031	0.0145574	0.0813857	-3.42756
SIDT1	-0.255761	6.57908	-2.56179	0.0106563	0.0662235	-3.15941
NDE1	-0.311431	8.81931	-3.45713	0.00058455	0.0088777	-0.586176
SCARB1	-0.266343	7.9307	-2.8525	0.00448705	0.037079	-2.40542
MCM2	-0.256138	7.57275	-2.29244	0.0222252	0.107442	-3.7873
PDE8A	0.0890324	6.60816	2.20949	0.0275168	0.123894	-3.96687
SMARCE1	0.258982	8.05284	3.52467	0.000456291	0.00743345	-0.362129
DHRS9	0.432985	6.65123	2.84785	0.00455222	0.0374215	-2.4181
PTGS2	0.455699	6.66867	2.98907	0.00291268	0.0275136	-2.024
TBX21	-0.113512	5.65813	-2.44733	0.0146773	0.0817726	-3.43458
FRY	-0.0804011	5.67666	-2.77203	0.00574347	0.0438892	-2.62201
CLASP1	-0.264673	8.05434	-5.23867	2.24e-07	2.78e-05	6.68309
NOTCH3	-0.27164	8.66162	-2.75038	0.00613193	0.0457971	-2.67926
CDHR2	0.113546	5.64334	4.09698	4.76e-05	0.0014399	1.70204
NTN4	-0.61201	8.26906	-3.03895	0.00247724	0.024401	-1.88038
DPP8	-0.188441	7.47232	-3.85001	0.000130783	0.00304302	0.77513
ZZEF1	-0.19617	7.76893	-3.25111	0.0012139	0.014761	-1.24387
MYDGF	0.383966	7.09745	4.11193	4.47e-05	0.00137799	1.75988
ANO8	-0.219789	6.86178	-2.94641	0.00333948	0.0303226	-2.14499
TUBE1	-0.215024	6.22234	-4.71985	2.94e-06	0.000193119	4.27951
SRI	0.180097	6.82882	2.34776	0.0192103	0.0977406	-3.66392
EIF4G3	-0.249518	8.26471	-3.39597	0.000729	0.0104074	-0.785461
NUP37	0.207579	9.06635	3.05182	0.00237504	0.023716	-1.84295
SEMA3A	0.161804	6.12607	3.09156	0.00208333	0.0217233	-1.72641
TTC38	-0.199624	7.50131	-2.83949	0.00467153	0.0381259	-2.44084
ACAT1	0.220868	9.38427	2.29182	0.0222611	0.107557	-3.78866
SLC25A40	0.120317	6.34688	2.1577	0.0313472	0.135291	-4.07571
SLC25A3	0.21058	6.09302	3.81016	0.000153177	0.00342678	0.630701
FOSL2	0.0858912	5.61794	2.76245	0.00591259	0.0447109	-2.6474
ACTB	-0.215476	13.5394	-2.92629	0.00355995	0.0316515	-2.20147
WDR62	-0.125833	5.74263	-2.82712	0.00485334	0.0391259	-2.47438
DLG1	-0.0643554	5.46979	-2.43816	0.0150509	0.0830889	-3.45607
BCAP29	0.172456	8.11659	2.01975	0.0438527	0.168414	-4.35317
ARHGAP15	0.238704	7.70957	1.96434	0.0499511	0.183214	-4.45953
EXOSC7	0.149518	8.19257	2.85677	0.00442784	0.0367779	-2.39374
KIFAP3	0.169656	8.81029	2.51632	0.0121183	0.0720532	-3.2702
REXO2	0.209822	9.98662	2.35124	0.0190334	0.0972421	-3.65607
PTPN23	-0.196965	6.43229	-4.24307	2.55e-05	0.000897631	2.27591
MLH1	0.20101	8.06686	3.74869	0.000194935	0.00411975	0.410712
KLHL20	0.359484	7.18258	5.8777	6.9e-09	2.09e-06	9.95464
ARHGEF1	-0.188197	6.49697	-3.30563	0.00100412	0.0128221	-1.0736
STXBP2	-0.238961	8.50047	-2.78366	0.00554412	0.0427937	-2.59108
DGKD	-0.152017	6.1475	-2.38164	0.0175463	0.0917041	-3.58693
RARB	0.108159	5.91573	2.72217	0.00667368	0.0483992	-2.7532
TOP2B	-0.143303	9.81967	-2.01712	0.0441278	0.168914	-4.3583
TM9SF3	-0.241472	8.13641	-3.77324	0.000177114	0.00383809	0.498157
NFKB2	-0.13509	6.60262	-2.19137	0.0288087	0.128265	-4.00526
GTF3C1	-0.35691	7.90211	-4.599	5.18e-06	0.000290365	3.75287
USP33	0.222445	6.17034	4.09017	4.9e-05	0.00146944	1.67573
SNRPA	-0.168146	8.05214	-2.87902	0.00413115	0.0352617	-2.33269
LRCH4	0.212021	6.99918	3.01476	0.00268041	0.0259065	-1.95034
SIRT6	-0.0909095	5.62181	-3.49814	0.000503152	0.0079147	-0.450613
ACTN2	-0.0842238	5.95498	-2.44894	0.0146124	0.0815989	-3.43078
CAPZB	-0.160081	6.79028	-2.4645	0.0139992	0.0793345	-3.39408
GPR137B	0.265531	7.71345	2.51157	0.0122807	0.0726289	-3.28165
SLC25A43	0.185332	8.48947	2.14655	0.0322292	0.137709	-4.09881
FGFR1	0.26042	5.7918	3.67075	0.00026338	0.00507163	0.136648
ITGA8	-0.114877	5.56047	-2.27467	0.0232776	0.110975	-3.82632
NEBL	-0.379469	7.07017	-3.52405	0.000457327	0.00743554	-0.364184
TULP3	-0.150893	6.75383	-2.7018	0.00709124	0.0505686	-2.80612
GNB1	-0.0918305	11.281	-2.00522	0.0453882	0.172421	-4.38136
FGF20	0.0965997	5.54719	3.65411	0.000280658	0.00520729	0.0788618
ITM2A	0.480081	9.0727	2.46801	0.0138643	0.0788162	-3.38578
NRDC	-0.131366	9.71154	-2.01995	0.0438323	0.168414	-4.35279
CBFA2T2	-0.189526	6.83108	-3.37424	0.0007879	0.0108948	-0.855472
SDF4	-0.156943	9.50058	-2.67092	0.00776928	0.0537409	-2.88562
TOLLIP	-0.183241	7.29119	-2.35036	0.019078	0.0973639	-3.65805
UBE2D4	0.141082	8.25476	2.495	0.012863	0.0749432	-3.32147
FKBP7	0.0988892	5.63445	2.45033	0.0145569	0.0813857	-3.42753
LXN	0.440035	8.34136	3.85773	0.000126818	0.00298908	0.803283
MKNK1	-0.162551	7.92773	-2.6473	0.00832661	0.0560993	-2.94582
CIC	-0.158364	7.15766	-3.19726	0.00146032	0.0167873	-1.40935
OPHN1	-0.0974129	5.54657	-3.33717	0.000898646	0.0119811	-0.973849
CARMIL1	0.245311	6.80796	3.73507	0.000205546	0.00425118	0.362396
DNM2	-0.242302	7.83832	-3.86852	0.000121467	0.00289585	0.842715
SLC35C2	-0.236026	7.16012	-4.03361	6.2e-05	0.00175852	1.45898
RIF1	-0.131951	6.52362	-2.20908	0.0275461	0.123898	-3.96776
RDH8	0.0620838	5.46047	2.5547	0.0108734	0.0670077	-3.17681
SRCAP	-0.182622	5.92786	-4.58831	5.44e-06	0.000301608	3.7069
CNOT4	-0.1168	8.56266	-2.38466	0.0174042	0.0912243	-3.58001
PSEN1	0.214002	5.6996	4.83816	1.67e-06	0.000127448	4.80732
CLDND1	0.175556	9.09286	2.58938	0.00984782	0.0628697	-3.09124
DLGAP4	-0.355578	8.096	-4.77044	2.31e-06	0.000162042	4.50374
RSBN1	0.216614	8.02163	3.6544	0.000280344	0.00520729	0.0798794
MAGI3	-0.0702071	5.48764	-2.36298	0.0184463	0.095107	-3.62946
CXCL2	0.158005	5.69808	2.20402	0.0279016	0.125109	-3.9785
TCF7	0.0679384	5.56991	2.68527	0.00744726	0.052073	-2.84879
PCNP	0.202301	9.79355	3.21058	0.00139538	0.0162596	-1.36866
PTPRC	0.20038	5.83237	2.67902	0.00758606	0.0528006	-2.86486
STK17B	0.251746	6.49894	2.92033	0.00362779	0.0320583	-2.21813
CDC14B	0.175051	6.86372	2.36251	0.0184694	0.0951589	-3.63053
HSPB11	0.219173	8.10663	2.76169	0.00592626	0.0447676	-2.64942
WDR70	0.184881	8.07898	3.52113	0.000462292	0.00748273	-0.373959
C5orf22	-0.108703	6.21267	-2.62007	0.00901352	0.0590984	-3.01459
TRAF5	-0.220034	8.15669	-2.00378	0.0455423	0.172844	-4.38413
MRPL22	0.143793	8.61677	2.02971	0.0428264	0.166034	-4.33375
SEMA5B	-0.0856436	5.66075	-2.17605	0.0299405	0.131331	-4.03744
ERC1	-0.175204	8.15966	-2.86199	0.00435659	0.0364572	-2.37946
XPO1	-0.148755	9.18925	-2.92868	0.00353318	0.0314714	-2.1948
RNF13	0.194424	8.05609	2.41333	0.0161059	0.0868977	-3.51394
TRPM3	0.0673593	5.47209	2.86261	0.00434823	0.0364296	-2.37777
DOP1A	-0.102623	6.41761	-2.16972	0.0304192	0.132709	-4.05067
BCKDHB	-0.244759	7.4139	-3.23116	0.00130031	0.0155129	-1.30548
KAT6A	-0.554442	8.96569	-6.02408	2.97e-09	1e-06	10.7512
TUT7	-0.162013	6.3296	-2.59405	0.00971673	0.0622033	-3.07965
TNPO1	0.243041	7.72304	3.11884	0.0019026	0.0203416	-1.64557
RRAGB	0.14562	7.72895	2.07839	0.0380972	0.153734	-4.23743
ZNF324	-0.256033	7.59455	-3.8405	0.000135828	0.00313527	0.740531
ZNF586	0.134595	7.72009	2.32229	0.0205506	0.102107	-3.72107
ZNF264	-0.280614	6.85094	-3.25789	0.00118575	0.0145269	-1.22283
YTHDC1	-0.115973	10.3169	-2.4	0.0166983	0.088807	-3.54475
CHMP2B	0.189018	8.17747	2.93066	0.00351096	0.0313696	-2.18923
PPIE	0.310622	7.7342	4.32665	1.77e-05	0.000695748	2.61272
STARD7	-0.336686	8.19388	-4.73448	2.74e-06	0.00018519	4.34413
NOA1	0.254939	8.61213	4.23756	2.61e-05	0.00090829	2.25392
APLP2	-0.295148	8.91028	-2.94865	0.00331577	0.030164	-2.13869
NKAIN1	-0.336861	5.71842	-3.95113	8.7e-05	0.00228898	1.14805
TXLNA	-0.177859	9.92375	-3.22012	0.00135053	0.0159288	-1.33941
NCOA1	0.143397	8.8938	2.06412	0.0394357	0.157169	-4.26591
RAB10	0.15683	10.1113	2.99522	0.00285544	0.0271181	-2.00641
HADHA	0.168045	7.89112	2.98406	0.00296007	0.027799	-2.03829
BCORL1	-0.258596	6.26289	-4.78293	2.18e-06	0.000158363	4.55941
ATRX	-0.170591	6.27405	-3.61276	0.000328324	0.00583716	-0.0636758
FCN1	0.369173	6.83085	2.32853	0.0202152	0.101209	-3.70714
MYNN	0.130519	7.34933	2.40506	0.0164715	0.0879	-3.53309
MECOM	-0.208408	7.40483	-2.03637	0.0421512	0.164109	-4.3207
SCAMP1	0.240255	6.32566	3.17712	0.00156379	0.017738	-1.47055
AKR1B1	0.22931	8.81218	1.96853	0.049467	0.182004	-4.4516
CPNE3	-0.170164	10.3384	-2.11888	0.0345101	0.1442	-4.1556
RRN3	-0.130371	6.25611	-2.75051	0.0061296	0.0457971	-2.67892
CTTN	-0.307044	10.0337	-2.96492	0.0031478	0.0290177	-2.09272
MTIF2	0.242973	8.48103	4.21878	2.84e-05	0.000965769	2.17918
DDHD2	0.232085	7.9511	2.30133	0.0217147	0.105904	-3.76767
CHERP	-0.162128	6.59198	-3.59406	0.00035228	0.00615493	-0.127606
USP40	0.127393	5.73626	4.44047	1.07e-05	0.0004778	3.08132
MAST2	-0.0873507	5.98623	-2.20999	0.0274822	0.123894	-3.96582
DNAJA1	0.217275	10.8014	2.89811	0.00389113	0.0337404	-2.27995
CHMP5	0.262759	8.57176	2.22616	0.026374	0.120454	-3.93132
AQP6	0.145699	5.80082	4.29327	2.05e-05	0.000764125	2.47747
DIMT1	0.117183	8.69072	2.15773	0.0313449	0.135291	-4.07565
EIF2AK1	-0.156804	11.4576	-2.52893	0.0116961	0.0705799	-3.23968
ZFAND6	0.219001	8.10305	2.06389	0.0394573	0.157169	-4.26636
HUWE1	-0.213771	7.04139	-4.24355	2.55e-05	0.000897631	2.27783
ZW10	0.161427	7.72837	2.66274	0.00795849	0.0545301	-2.90654
ACOX3	-0.240164	8.08686	-2.5416	0.011285	0.0687565	-3.20885
TRIP6	-0.349471	9.46381	-3.06552	0.00227048	0.0230431	-1.80294
BAX	0.424246	6.78326	5.66671	2.26e-08	5.13e-06	8.83714
NLK	-0.319641	6.26878	-4.06777	5.38e-05	0.00157796	1.58955
ATXN7L3	-0.190225	7.99883	-3.32249	0.000946402	0.0123564	-1.02041
PSMC5	-0.395998	7.4515	-4.71078	3.07e-06	0.000197086	4.23955
UIMC1	0.24974	8.60779	4.15854	3.67e-05	0.00118402	1.94153
LPCAT2	0.19594	6.07413	2.99364	0.00287004	0.0272354	-2.01093
OGFOD1	0.139967	8.32575	2.42774	0.0154859	0.0844945	-3.48043
NOP14	-0.186614	7.17732	-3.48463	0.000528732	0.00824561	-0.495465
SF3B2	-0.149115	9.42052	-2.77809	0.00563889	0.0432618	-2.60592
GNAS	-0.208032	12.8154	-2.91927	0.00363999	0.032127	-2.2211
DNM1L	-0.169521	6.59156	-2.52562	0.0118056	0.0710047	-3.2477
CNOT3	-0.274458	7.07205	-4.8714	1.42e-06	0.0001134	4.9578
GNA11	-0.23388	8.62221	-2.81457	0.00504439	0.0401683	-2.50827
PDRG1	-0.221611	8.25609	-2.80767	0.00515227	0.0407884	-2.52683
ANKRD10	-0.177881	7.87864	-2.36817	0.0181921	0.0943323	-3.61767
TGDS	0.185211	7.50833	3.33246	0.000913727	0.0120794	-0.988818
ATRN	-0.190083	7.57384	-3.40269	0.000711641	0.0101997	-0.763733
FKBP1A	0.259306	6.91789	2.85323	0.00447681	0.0370364	-2.40341
SNX5	0.263305	6.64978	2.74589	0.00621546	0.0461833	-2.69108
ANAPC5	-0.156727	10.2741	-3.42438	0.000658195	0.00971818	-0.693312
SLC8B1	-0.151773	8.3009	-2.31645	0.0208694	0.103294	-3.7341
TASP1	0.117735	6.30646	2.97747	0.00302356	0.0282309	-2.05708
GCN1	-0.25588	8.4513	-4.11901	4.34e-05	0.0013489	1.78737
RPLP0	0.2971	8.72069	2.51368	0.0122085	0.0723133	-3.27658
PEBP1	-0.388963	9.72417	-4.46914	9.39e-06	0.000434107	3.20114
ERP29	0.556175	6.67997	5.00213	7.46e-07	7.12e-05	5.55873
FUS	0.136427	7.12965	2.31341	0.021037	0.103775	-3.74087
CMTM1	0.0765459	5.64511	2.16742	0.0305951	0.133316	-4.05548
RBM41	0.112392	6.26548	2.4924	0.0129567	0.0751873	-3.3277
MLF2	-0.397368	9.02211	-5.48703	6.03e-08	1.02e-05	7.91436
NECAP1	0.254807	8.69543	4.03183	6.25e-05	0.00176806	1.45222
SPTLC1	0.288283	7.02455	3.43035	0.000644163	0.00959241	-0.673864
PAPOLA	-0.141278	9.04947	-2.56862	0.0104509	0.0654019	-3.14261
CCNK	-0.360889	8.84351	-6.31554	5.24e-10	2.93e-07	12.3885
RGS1	0.639771	8.56676	3.36185	0.000823399	0.011257	-0.895156
YPEL3	-0.251829	8.56094	-2.89261	0.00395897	0.0341474	-2.29519
MAEA	0.324274	6.6059	4.94343	9.97e-07	8.63e-05	5.28711
STRN4	-0.231819	6.80558	-4.8221	1.8e-06	0.000135597	4.73495
MUL1	-0.107779	6.87862	-2.65395	0.00816616	0.0555798	-2.92893
SPG21	0.273827	8.31046	2.80525	0.00519053	0.0409572	-2.53332
DNAJB11	0.202929	9.34262	2.86044	0.00437765	0.0365246	-2.38371
CHRD	-0.336262	6.58326	-2.27107	0.0234961	0.111447	-3.83419
GNPTG	0.174433	9.20965	2.18442	0.0293177	0.129736	-4.01989
GOLGA3	-0.352569	9.84935	-6.09943	1.91e-09	7.28e-07	11.168
PABPC4	-0.205736	10.1976	-2.46899	0.0138266	0.0786323	-3.38344
CERS4	-0.303942	6.95347	-2.80273	0.00523082	0.041141	-2.5401
USP48	0.111535	6.4714	2.08924	0.0371064	0.151079	-4.21566
PDPR	-0.302106	8.05541	-3.37483	0.000786232	0.010889	-0.853563
TNRC6A	-0.553788	7.42381	-7.32166	7.91e-13	1.91e-09	18.5489
PLEKHG2	-0.196772	6.23328	-3.65328	0.000281543	0.00520729	0.0759974
EXOC1	-0.143288	7.52517	-2.56803	0.0104686	0.0654019	-3.14407
OSBPL8	-0.236346	7.04534	-2.24941	0.024848	0.115292	-3.88127
NRCAM	-0.219549	5.7794	-2.82712	0.00485334	0.0391259	-2.47438
WDR7	-0.185642	7.13124	-3.41482	0.000681291	0.00994137	-0.724426
TXNL1	-0.27538	6.02954	-3.38913	0.000747093	0.0105516	-0.807557
IL5RA	0.0741224	5.8409	2.69361	0.00726585	0.0513098	-2.82731
MAP3K20	0.290967	8.90353	2.80918	0.00512846	0.0406644	-2.52277
SEL1L3	0.310207	7.15916	2.12013	0.0344042	0.143994	-4.15306
TF	0.459345	6.98459	2.25702	0.0243655	0.114043	-3.86478
CDV3	-0.2043	8.58792	-2.27184	0.0234488	0.111355	-3.83249
SPAG7	0.160382	7.98819	2.81732	0.00500186	0.0399242	-2.50084
ZC3HC1	0.162368	8.55131	3.12264	0.00187862	0.0201594	-1.63427
ANGPT2	0.175724	7.12583	1.99645	0.0463364	0.17438	-4.39827
CCDC80	0.520319	6.29382	4.96073	9.16e-07	8.26e-05	5.36684
SLC7A8	-0.40137	8.12442	-2.87761	0.00414939	0.0353551	-2.33657
OSGEP	0.147811	7.04361	2.94125	0.00339479	0.0306227	-2.15951
SCFD1	0.142802	9.18538	2.86894	0.00426325	0.0360025	-2.3604
HECTD1	-0.277593	9.43221	-4.77545	2.26e-06	0.000161161	4.52603
SUPT16H	-0.149669	9.37434	-2.23858	0.0255488	0.117834	-3.90464
TINF2	0.292625	9.22963	3.57799	0.000374177	0.00642936	-0.18232
SNAP23	0.41564	7.4585	4.58434	5.54e-06	0.000304878	3.68982
COL9A3	0.0978943	5.52795	2.31656	0.0208636	0.103294	-3.73387
EZR	-0.472545	11.514	-4.52489	7.29e-06	0.00037117	3.4362
UNC13D	-0.182765	5.95324	-2.83185	0.00478312	0.0387288	-2.46158
ADA2	0.137302	5.47963	3.15926	0.00166121	0.0183415	-1.52453
SEC22C	0.207077	7.6821	2.62045	0.00900344	0.0590984	-3.01362
UPRT	0.159452	7.09298	2.89341	0.00394908	0.0341087	-2.29298
CDC23	0.108493	8.37695	2.1777	0.0298167	0.130946	-4.03398
AAAS	-0.154298	6.21985	-3.9014	0.000106449	0.00263294	0.963485
SUCO	-0.119936	5.66585	-2.32612	0.0203439	0.101427	-3.71252
MAP3K1	-0.438516	8.7967	-3.67204	0.000262075	0.00505321	0.141164
ARCN1	-0.266768	9.85584	-4.1129	4.45e-05	0.00137526	1.76366
PTGS1	0.0834725	5.62607	2.5499	0.0110226	0.0675263	-3.18857
NUP188	-0.206986	7.42671	-3.16573	0.0016253	0.0180804	-1.50502
WHRN	-0.201838	6.39584	-2.97964	0.00300246	0.0280881	-2.05088
CWF19L1	0.100089	8.77933	2.10673	0.035555	0.147198	-4.18033
BTAF1	-0.19123	8.28803	-3.01141	0.00270968	0.0261061	-1.95997
HIVEP1	-0.152563	6.94953	-2.61997	0.00901597	0.0590984	-3.01483
EFHC1	-0.232235	6.95936	-2.96342	0.00316291	0.0291385	-2.09695
HSP90AB1	-0.21342	11.525	-2.8744	0.00419126	0.0356195	-2.34541
MLN	-0.0585541	5.40683	-2.09399	0.0366791	0.150086	-4.20609
DSP	-0.576568	8.96403	-3.35566	0.000841722	0.0113932	-0.914969
SH3GLB1	0.161425	8.8713	2.33265	0.019996	0.100527	-3.6979
PCSK5	0.224482	7.03751	2.12691	0.0338342	0.142636	-4.13919
ERMP1	-0.267225	7.52116	-3.17236	0.00158925	0.0178884	-1.48498
TSPAN15	-0.332134	7.31239	-3.23703	0.00127431	0.0152907	-1.28739
WASHC2A	-0.12205	7.00784	-2.42101	0.015773	0.0855784	-3.49611
MYO9B	-0.277303	7.87432	-4.0074	6.91e-05	0.00191115	1.35954
HSD3B7	-0.217043	7.17891	-2.37335	0.0179413	0.0932653	-3.60587
SETD1A	-0.331013	8.06669	-5.02942	6.51e-07	6.5e-05	5.68603
CBARP	-0.0822903	5.71226	-2.1415	0.0326352	0.138709	-4.10922
MARCHF2	-0.123706	6.2576	-2.0747	0.0384395	0.154642	-4.24481
TIMM13	-0.10207	5.73071	-2.32693	0.0203005	0.101391	-3.71071
CEP170B	-0.205522	5.91291	-4.76379	2.38e-06	0.000165675	4.47414
POLRMT	-0.330883	8.03732	-5.00912	7.2e-07	6.92e-05	5.59129
MKNK2	-0.300951	10.0686	-2.76688	0.0058339	0.0443933	-2.63568
MED15	-0.246826	6.35672	-4.67586	3.62e-06	0.000224583	4.08636
CRKL	-0.125178	9.64268	-2.30266	0.021639	0.105819	-3.76472
LZTR1	-0.264207	9.28661	-4.09703	4.76e-05	0.0014399	1.7022
MMP11	-0.654507	10.0907	-2.68727	0.00740355	0.0519129	-2.84366
SMARCB1	-0.334255	8.09061	-5.64184	2.59e-08	5.62e-06	8.70783
OSM	0.220707	6.02229	2.48039	0.0133966	0.0768798	-3.35636
CABIN1	-0.348481	7.5051	-5.51012	5.33e-08	9.22e-06	8.03146
TBC1D10A	-0.102002	6.3628	-2.32487	0.0204114	0.101595	-3.71532
SF3A1	-0.100153	6.93347	-1.9761	0.0486009	0.180147	-4.43721
SPECC1L	-0.178409	9.71845	-2.69396	0.00725815	0.0513053	-2.82639
SNRPD3	0.28975	6.8585	4.50915	7.83e-06	0.000387741	3.36955
MAPK1	0.156716	7.0213	2.2235	0.0265535	0.12097	-3.93701
TOP3B	0.133992	7.4796	2.00134	0.045805	0.173278	-4.38883
GGA1	0.139451	5.63269	4.13512	4.05e-05	0.00127932	1.85001
SH3BP1	-0.159826	6.318	-2.32819	0.0202331	0.101263	-3.70789
ENSG00000100101	0.124746	9.19915	1.99608	0.0463759	0.174448	-4.39896
TFIP11	-0.162768	7.86453	-3.20973	0.00139945	0.016268	-1.37127
MICALL1	-0.137162	6.21464	-2.03987	0.0418008	0.16341	-4.31384
POLR2F	0.158148	10.3885	2.14895	0.0320376	0.137064	-4.09385
DEPDC5	-0.0800808	6.33066	-2.09701	0.03641	0.149417	-4.2
CYP2D6	0.0641591	5.45086	2.24127	0.0253728	0.117284	-3.89884
DDX17	-0.694035	9.02105	-5.65596	2.4e-08	5.36e-06	8.78119
RTCB	0.184042	9.15997	2.91682	0.00366827	0.0323472	-2.22793
JOSD1	0.119394	7.80695	2.15602	0.0314786	0.135557	-4.0792
FBXO7	0.223954	6.64997	2.85521	0.00444944	0.0368729	-2.39802
LMF2	-0.376041	8.55809	-5.33954	1.32e-07	1.88e-05	7.17693
RHBDD3	-0.266542	6.61968	-4.34352	1.65e-05	0.00066016	2.68146
PACSIN2	-0.155668	9.60693	-1.99506	0.0464878	0.174633	-4.40093
TTLL1	-0.1106	6.29233	-1.97266	0.048992	0.181134	-4.44374
MCM5	-0.178989	7.62542	-2.08544	0.0374513	0.152014	-4.22331
TTLL12	-0.453344	8.25287	-3.7185	0.000219173	0.0044506	0.303905
PDGFB	-0.312351	7.00776	-3.83965	0.000136288	0.0031409	0.737441
TAB1	-0.149626	7.58219	-2.31005	0.0212237	0.104353	-3.74834
MTMR3	-0.402711	8.37803	-6.7624	3.22e-11	3.12e-08	15.029
APOL4	-0.106151	5.51146	-3.10397	0.00199925	0.0211106	-1.68972
MYH9	-0.370232	11.8398	-4.74955	2.55e-06	0.000175194	4.41086
TXN2	-0.0872155	6.03952	-2.01014	0.0448625	0.171005	-4.37182
FOXRED2	-0.125068	6.33301	-2.09816	0.0363079	0.149167	-4.19767
TNRC6B	0.264551	8.47459	3.38854	0.000748655	0.0105634	-0.809439
RBX1	-0.261476	10.2317	-2.94761	0.00332672	0.0302446	-2.14161
EP300	-0.482381	7.85058	-6.61937	8.01e-11	5.81e-08	14.1669
RANGAP1	-0.184087	9.40383	-2.0745	0.0384582	0.154675	-4.24521
ACO2	-0.176277	7.61661	-2.4373	0.0150864	0.0831566	-3.45809
BRD1	-0.0952387	6.47012	-2.19404	0.0286149	0.127638	-3.99961
ZBED4	-0.247282	6.97381	-3.89387	0.000109725	0.00270017	0.935738
SDR39U1	0.246661	6.32366	4.44304	1.06e-05	0.000476237	3.09202
CTSG	0.710731	7.10952	3.53757	0.000434994	0.00717691	-0.318839
PRMT5	0.14581	8.21236	2.36854	0.0181742	0.0942732	-3.61683
AP4S1	0.0537619	5.9311	2.32557	0.0203736	0.101477	-3.71375
VCPKMT	-0.156963	7.23196	-2.88884	0.0040061	0.0343965	-2.30561
SOS2	-0.0853225	6.00798	-2.13398	0.0332491	0.140782	-4.12471
NIN	-0.155777	7.5669	-2.32795	0.0202458	0.101292	-3.70842
PYGL	-0.4325	7.70477	-3.18424	0.00152649	0.0174101	-1.44897
CNIH1	0.335689	8.90598	2.94976	0.00330408	0.0300953	-2.13557
CGRRF1	0.27926	7.77506	3.82979	0.000141727	0.00323543	0.701678
DAAM1	-0.456922	6.79648	-5.37819	1.08e-07	1.64e-05	7.36842
RIN3	-0.0857268	5.71251	-2.05814	0.040008	0.158768	-4.27778
ITPK1	-0.372486	7.59293	-4.40057	1.28e-05	0.000537705	2.91574
SUSD6	-0.263051	8.30171	-3.94793	8.82e-05	0.0023107	1.13608
SRSF5	0.276273	9.87301	3.23936	0.00126413	0.0152077	-1.2802
DICER1	-0.262508	7.89537	-3.61757	0.000322407	0.00577905	-0.04716
ZFYVE21	0.284953	8.63453	3.54125	0.000429107	0.00712509	-0.306495
MTHFD1	-0.0962032	6.22811	-2.32417	0.0204493	0.101749	-3.71689
ZC3H14	-0.268039	6.25589	-4.41734	1.19e-05	0.000514214	2.98517
GSKIP	0.20022	7.87127	2.68578	0.00743617	0.0520352	-2.84749
PSMC1	0.34872	9.01073	3.31962	0.000955974	0.0124313	-1.02945
YY1	-0.381481	7.48579	-3.33226	0.000914356	0.0120794	-0.989436
ACIN1	-0.292952	8.68939	-4.66014	3.9e-06	0.000231781	4.01769
CCNB1IP1	0.158818	7.43034	2.02692	0.0431118	0.166606	-4.3392
DHRS2	-0.633039	6.085	-3.08435	0.00213367	0.0220424	-1.74766
CHD8	-0.288725	8.51543	-3.46117	0.000576012	0.00879403	-0.572883
PCK2	-0.200235	9.03323	-2.3823	0.0175152	0.0915745	-3.58542
PRORP	0.139983	8.5696	2.23685	0.0256624	0.118208	-3.90837
DCAF11	0.179177	5.65268	4.4699	9.36e-06	0.000434107	3.2043
SEC23A	0.153215	6.40454	2.49361	0.0129131	0.075051	-3.3248
TRPC4AP	-0.216957	8.81201	-2.744	0.00625091	0.0463519	-2.69605
PYGB	-0.247445	8.56385	-2.5331	0.0115593	0.069987	-3.22954
NINL	-0.245858	6.00669	-4.44021	1.07e-05	0.0004778	3.08021
NDRG3	-0.139931	8.38989	-2.2093	0.0275307	0.123894	-3.9673
SALL4	-0.412526	6.36899	-3.83731	0.000137561	0.0031552	0.728946
CSTF1	0.0949252	5.50729	3.93234	9.39e-05	0.0024181	1.07805
PRPF6	0.291392	6.28355	4.79633	2.04e-06	0.000151936	4.61934
PRELID3B	0.266163	8.08304	3.20089	0.00144234	0.0166202	-1.39827
NTSR1	0.0676945	5.44877	2.18079	0.0295863	0.130409	-4.0275
SLC17A9	-0.144274	5.83632	-2.08337	0.0376399	0.152482	-4.22746
ARFGAP1	-0.345161	8.03734	-4.18081	3.34e-05	0.00109872	2.02903
AVP	-0.188779	6.16675	-3.08693	0.00211553	0.0219866	-1.74006
GMEB2	-0.135097	8.30096	-2.25677	0.024381	0.114079	-3.86532
SPEF1	-0.0811549	5.71352	-2.15062	0.0319049	0.136726	-4.0904
ISM1	0.24556	6.69292	1.99861	0.0461007	0.173908	-4.3941
HM13	0.306946	7.93995	2.9454	0.00335029	0.0303901	-2.14785
SNPH	0.0931189	5.47305	2.11648	0.034715	0.144835	-4.16051
MYLK2	0.0667525	5.45153	1.99262	0.0467548	0.175364	-4.40561
MYL9	-0.292029	8.06985	-2.69209	0.00729862	0.0514161	-2.83123
TM9SF4	-0.169936	9.22161	-3.0631	0.00228865	0.0231238	-1.81003
IDH3B	0.193908	9.06534	3.25829	0.00118412	0.0145269	-1.2216
WFDC2	-0.121632	5.5815	-2.19237	0.0287361	0.128043	-4.00315
DHX35	-0.0940294	6.89804	-2.30947	0.0212558	0.104438	-3.74962
USP14	-0.568607	7.47456	-6.60647	8.68e-11	6e-08	14.0899
MYL12A	0.14682	12.4446	2.07342	0.0385594	0.154885	-4.24738
RNF125	0.135251	5.70591	3.98441	7.6e-05	0.00203851	1.27278
MIB1	-0.231943	6.08796	-4.83254	1.71e-06	0.000129595	4.78198
H2BW2	0.106611	5.53006	3.38593	0.000755691	0.0106317	-0.817869
GPR143	-0.129615	5.81149	-3.2701	0.00113659	0.0141044	-1.18486
PGRMC1	0.362737	10.5571	3.93054	9.46e-05	0.00243149	1.07137
MID1	0.205233	7.41834	2.27218	0.0234285	0.111345	-3.83176
ALG13	0.235132	8.10044	2.98517	0.00294951	0.0277178	-2.03512
TLR8	0.202067	6.08838	2.11579	0.0347739	0.144914	-4.16192
SRPX	0.372906	8.1709	2.0393	0.0418578	0.163545	-4.31496
NAA10	0.192924	8.81005	3.0241	0.00260017	0.0253028	-1.92337
ASB9	0.215696	6.14596	2.05912	0.0399138	0.158639	-4.27584
RBBP7	-0.313379	8.44264	-2.92741	0.00354737	0.0315783	-2.19834
SLC25A14	0.111694	7.19197	2.09632	0.0364715	0.14951	-4.20139
PQBP1	0.210567	8.20383	3.61274	0.000328338	0.00583716	-0.0637129
PGK1	0.360362	9.28726	2.60485	0.00941906	0.0608071	-3.05272
CDK16	0.17806	5.59097	4.70411	3.17e-06	0.00020167	4.21018
RBM3	0.179522	6.63891	2.72046	0.00670795	0.0485749	-2.75767
GLA	0.357754	9.39049	2.24642	0.0250397	0.115966	-3.88773
BEX4	0.297331	7.96923	2.41851	0.0158805	0.0859369	-3.50191
NDFIP2	0.261716	8.56029	3.39106	0.000741951	0.0105117	-0.801334
CAB39L	0.22957	6.9493	2.53045	0.0116459	0.0703939	-3.23597
ACP5	0.484885	7.16565	3.39541	0.000730479	0.0104081	-0.787287
DNAJC3	0.15152	6.33796	2.33547	0.0198472	0.0999174	-3.69158
PARP4	0.27973	9.28813	3.40949	0.000694465	0.0100487	-0.741702
MRPS31	0.169551	8.6224	3.11631	0.00191873	0.0204564	-1.6531
KPNA3	-0.192605	7.19759	-2.65823	0.0080644	0.0551257	-2.91803
RGCC	0.464074	9.67344	4.01889	6.59e-05	0.00184377	1.40304
VWA8	-0.171343	6.07133	-2.85118	0.00450542	0.0372095	-2.40901
MEDAG	0.164576	5.73422	2.22447	0.0264877	0.120784	-3.93493
CENPT	-0.188582	7.22733	-3.00491	0.00276737	0.0264687	-1.97864
ARL2BP	0.276941	9.39465	4.36086	1.52e-05	0.000623485	2.75237
DHODH	0.0874739	5.57469	3.02317	0.00260806	0.0253456	-1.92606
ZNF821	0.124004	6.54561	2.51674	0.012104	0.0720532	-3.26918
NDRG4	0.279041	6.60151	2.40428	0.0165062	0.0879787	-3.53488
PSMD7	0.344883	9.26449	3.64651	0.000288892	0.00532287	0.0525726
SETD6	-0.0743244	5.36017	-2.1831	0.0294147	0.130046	-4.02265
SLC38A7	-0.13202	6.10625	-2.56806	0.0104675	0.0654019	-3.14398
SLC7A6OS	0.167966	5.97442	4.18941	3.22e-05	0.00107796	2.0629
CMC2	0.272196	9.59269	3.0692	0.00224316	0.022839	-1.79217
AXIN1	-0.207824	8.813	-2.86043	0.00437777	0.0365246	-2.38373
HCFC1R1	0.269287	7.26631	2.66507	0.00790418	0.0542861	-2.90059
MLYCD	0.116742	6.15996	2.59275	0.00975302	0.0623532	-3.08287
TSC2	-0.282118	7.21673	-4.06285	5.49e-05	0.00159777	1.57069
ZNF500	-0.131861	7.15989	-2.2282	0.0262364	0.12009	-3.92693
ENSG00000103200	-0.227403	10.3822	-2.41795	0.015905	0.0860373	-3.50323
ABCC1	-0.189518	6.25983	-3.16196	0.00164614	0.0182446	-1.5164
NOMO3	0.504238	6.2014	6.24803	7.88e-10	3.57e-07	12.0033
CIAO3	-0.143705	7.23524	-2.77466	0.00569794	0.0436101	-2.61504
CLCN7	-0.213496	10.7867	-2.70494	0.00702545	0.0501981	-2.798
FBXO31	-0.20824	8.24092	-3.16798	0.00161297	0.017982	-1.49822
CAPN15	-0.195012	6.08503	-3.73511	0.000205512	0.00425118	0.362547
CLUAP1	0.190684	7.46653	2.69241	0.00729174	0.0514161	-2.83041
CPPED1	-0.0496587	5.52746	-2.01784	0.0440519	0.168802	-4.35689
HMOX2	-0.0665586	5.62714	-1.97795	0.0483912	0.179553	-4.43369
CORO7-PAM16	-0.172462	7.14762	-2.80842	0.00514044	0.0407169	-2.52482
BFAR	-0.191686	7.9104	-3.35061	0.000856935	0.0115309	-0.93109
MAZ	-0.162853	6.67633	-2.60389	0.00944508	0.060921	-3.05511
NOMO1	-0.171965	8.27417	-2.16699	0.0306283	0.133421	-4.05638
SLC6A2	0.0602973	5.49477	2.37935	0.0176545	0.0921013	-3.59216
RNF40	-0.328946	8.09154	-4.71213	3.05e-06	0.000196747	4.2455
KNOP1	0.208942	7.17371	2.73007	0.00651786	0.0476739	-2.73258
LACTB	0.246627	7.86349	2.71477	0.00682282	0.0493084	-2.77248
CSK	-0.157823	9.34333	-2.24469	0.0251512	0.11637	-3.89146
HERC1	-0.199904	8.20854	-3.18373	0.00152911	0.0174246	-1.45051
TRIP4	0.128051	7.76304	2.63862	0.00854032	0.0570363	-2.96782
MTFMT	0.139762	6.78498	2.93283	0.00348688	0.0311736	-2.18315
CTSH	0.203887	10.9014	2.11361	0.0349605	0.1454	-4.16636
TMEM87A	0.297683	11.1666	4.10105	4.68e-05	0.00142586	1.71775
DTWD1	0.211672	7.41771	3.03224	0.00253216	0.0248073	-1.89985
BMF	-0.160709	6.37585	-2.52261	0.0119058	0.0712825	-3.25498
SPG11	-0.170824	9.05681	-2.45886	0.0142188	0.0802045	-3.40741
VPS18	-0.146238	7.32848	-2.81765	0.00499681	0.0399168	-2.49995
PDGFRL	0.590091	8.76959	3.46549	0.000567012	0.00871158	-0.558652
CA2	0.589707	8.31077	2.44775	0.0146602	0.08174	-3.43358
IKBKB	-0.249954	8.13817	-2.61792	0.00906969	0.0592366	-3.01998
CCN4	0.0811322	5.46913	2.07576	0.0383408	0.154323	-4.24269
ZC2HC1A	0.225788	7.29565	1.98668	0.0474123	0.177143	-4.41701
ARMC1	-0.308718	8.30782	-4.34025	1.67e-05	0.000666982	2.6681
TRPS1	-0.217137	6.81738	-2.48086	0.0133792	0.076823	-3.35524
SPAG1	-0.243151	6.31809	-3.13606	0.00179604	0.0194457	-1.59418
NCALD	0.341567	8.38507	2.14484	0.0323659	0.138009	-4.10233
UBR5	-0.220239	7.67789	-3.11685	0.00191526	0.0204468	-1.65148
PYCR3	-0.161583	5.83223	-3.22511	0.00132762	0.015761	-1.3241
ANXA13	0.0947881	5.54048	2.44526	0.0147611	0.0820504	-3.43944
SLC39A14	-0.148248	6.9704	-2.12342	0.0341267	0.14337	-4.14634
DCTN6	0.30541	8.66317	3.48795	0.000522336	0.008181	-0.484458
R3HCC1	0.279306	7.91864	4.27021	2.27e-05	0.000819758	2.38459
GSR	0.194924	7.04882	2.05724	0.0400948	0.158907	-4.27956
ERICH1	0.19207	7.46984	2.80902	0.00513102	0.0406644	-2.52321
ASAH1	0.19177	7.16254	2.08835	0.0371864	0.151167	-4.21744
HNRNPL	-0.268573	9.47505	-4.40636	1.25e-05	0.000528525	2.93966
NFKBIB	-0.119936	6.50584	-2.29582	0.0220295	0.10692	-3.77983
SARS2	-0.180806	7.59262	-2.85652	0.00443134	0.0367859	-2.39443
SNRNP70	-0.27349	10.8101	-3.65478	0.000279934	0.00520729	0.0812089
CLPTM1	-0.226289	9.25035	-3.38783	0.000750568	0.0105801	-0.811739
CLASRP	-0.16939	6.25526	-2.95936	0.00320427	0.0294448	-2.10845
LIN7B	0.171957	6.68566	2.7142	0.00683432	0.0493424	-2.77395
PPP1R13L	-0.298193	7.55804	-3.45162	0.000596383	0.0089725	-0.604279
DMPK	-0.168169	6.05581	-3.48733	0.000523512	0.00819059	-0.486492
TBC1D17	-0.158883	6.14408	-3.38087	0.000769466	0.0107629	-0.834146
PTOV1	-0.222738	10.3027	-3.32621	0.000934079	0.0122179	-1.00863
NOVA2	0.114876	5.40015	4.29478	2.04e-05	0.000761056	2.48356
SGTA	-0.177683	6.54642	-3.58527	0.000364099	0.00632339	-0.157551
MED25	-0.150383	7.90177	-2.27581	0.0232086	0.110735	-3.82382
C19orf53	0.103954	10.1078	1.97511	0.0487132	0.180333	-4.43909
CCDC61	-0.178454	6.55901	-3.65568	0.000278983	0.00520729	0.0843021
PPP6R1	-0.181231	6.95243	-3.41696	0.000676053	0.00991166	-0.717464
OLFM2	-0.0758654	5.46806	-2.04998	0.0408005	0.160842	-4.29393
ANKRD27	-0.212337	5.96556	-4.2953	2.03e-05	0.000761056	2.48566
DYRK1B	-0.265636	6.35082	-4.27538	2.22e-05	0.000805505	2.40539
AKT2	0.124207	5.68393	3.52775	0.000451111	0.00737578	-0.351792
TBCB	-0.17742	9.9319	-2.93711	0.00343982	0.0308861	-2.17115
PRKD2	-0.238995	6.63297	-4.45447	1e-05	0.000456592	3.13971
CACTIN	-0.218731	6.57999	-4.733	2.76e-06	0.000185637	4.33757
CCDC9	-0.0618861	5.71876	-2.02779	0.0430224	0.166438	-4.33749
HNRNPUL1	-0.544824	8.90136	-6.78251	2.83e-11	2.94e-08	15.1514
FZR1	0.0878612	5.8694	2.4765	0.013542	0.0774732	-3.36562
MYH14	-0.156515	5.98487	-2.51019	0.0123285	0.0728222	-3.28499
ICAM4	0.0577849	5.49925	2.27736	0.0231152	0.110469	-3.82042
ETFB	0.527835	8.37905	4.29841	2.01e-05	0.00075487	2.49825
CD33	0.199071	6.51706	2.24051	0.0254226	0.117439	-3.90048
NAPA	-0.135962	6.18897	-2.87841	0.00413905	0.0353084	-2.33437
MEIS3	-0.173845	6.32138	-2.66899	0.00781366	0.0539195	-2.89057
PTPRS	0.0718522	5.44303	2.88626	0.00403857	0.0346142	-2.31273
KDELR1	-0.169026	9.96923	-3.00512	0.00276546	0.0264687	-1.97803
GRWD1	-0.129786	8.04105	-3.10128	0.00201719	0.0212508	-1.69768
LIG1	-0.170253	6.96111	-2.61245	0.00921454	0.0599668	-3.03371
PLPPR2	-0.190559	6.74031	-2.65367	0.00817294	0.0555798	-2.92965
MIER2	-0.193162	6.01301	-4.52031	7.44e-06	0.000376968	3.41678
PLEKHA4	-0.226574	7.13441	-2.08831	0.0371905	0.151167	-4.21753
PPP2R1A	-0.352092	10.8576	-5.83448	8.83e-09	2.62e-06	9.72277
PRPF31	-0.239018	9.23402	-4.11066	4.49e-05	0.00138242	1.75498
ARRDC2	-0.0696034	5.53334	-2.0171	0.0441293	0.168914	-4.35832
ISYNA1	-0.171849	7.11865	-2.04325	0.0414636	0.162442	-4.30718
UPK1A	0.305017	5.83132	2.1619	0.0310204	0.134488	-4.06698
ETV2	-0.103819	5.69046	-2.54683	0.0111189	0.0680303	-3.19608
USF2	-0.12794	8.04537	-1.97694	0.0485054	0.179885	-4.43561
LSR	-0.250192	7.04216	-3.01518	0.00267669	0.0258913	-1.9491
KXD1	-0.249453	8.29882	-4.50851	7.85e-06	0.000387741	3.36686
SUGP1	-0.104302	8.31566	-2.1038	0.035811	0.147852	-4.18627
ZNF14	-0.0726896	5.45547	-2.51536	0.0121508	0.0721015	-3.27251
SCN1B	0.201065	5.94089	3.05891	0.00232041	0.0233533	-1.82228
ZNF574	-0.133834	6.07497	-3.57675	0.000375915	0.00644382	-0.186524
SMG9	-0.101845	6.53552	-2.26952	0.0235903	0.111756	-3.83756
RASA4	0.119296	5.67256	3.1651	0.00162873	0.0180855	-1.5069
PMPCB	0.224554	8.55188	3.85085	0.000130347	0.0030392	0.778184
DNAJC2	-0.0765305	5.41972	-2.71279	0.00686312	0.0494887	-2.77761
NAMPT	0.272971	6.67539	2.59301	0.00974565	0.0623335	-3.08222
DUS4L	0.155794	6.9177	3.22026	0.00134992	0.0159288	-1.33901
SP4	-0.109539	5.92357	-1.96843	0.0494779	0.182004	-4.45178
MPP6	0.167443	6.01686	2.02759	0.0430428	0.166473	-4.33788
GSDME	0.282134	7.68336	2.7682	0.0058105	0.0442848	-2.63217
OGDH	-0.38436	7.63033	-5.13042	3.91e-07	4.43e-05	6.16266
TFEC	0.0476348	5.5455	2.01071	0.0448025	0.170821	-4.37072
H2AZ2	0.0988301	5.84742	3.32393	0.000941605	0.0123053	-1.01584
CAV2	0.353357	7.01706	3.0013	0.00279993	0.0267041	-1.98901
RNF32	-0.0807576	5.56603	-2.41944	0.0158405	0.0858485	-3.49976
LMBR1	0.221297	7.81555	2.9164	0.0036732	0.0323612	-2.22911
WNT2	0.210656	6.23637	2.7184	0.00674931	0.0488501	-2.76303
DNAJB6	0.254956	8.91934	2.56139	0.0106686	0.0662235	-3.1604
BRAT1	0.199911	8.94479	2.83048	0.00480333	0.0388521	-2.46528
IQCE	-0.0803453	5.74525	-2.03692	0.0420962	0.164027	-4.31963
EVX1	-0.0652217	5.5202	-2.06795	0.0390721	0.156278	-4.25827
TAX1BP1	-0.125147	10.1493	-2.18071	0.0295924	0.130409	-4.02768
CPVL	0.575852	8.48384	3.71026	0.000226268	0.00456255	0.274889
CHN2	0.257777	6.40479	2.04815	0.0409792	0.161197	-4.29752
FKBP14	0.245064	7.10769	2.8348	0.00473975	0.0385742	-2.45357
GARS1	-0.16117	10.0137	-2.07421	0.038485	0.154739	-4.24579
CASP2	0.342787	5.96541	5.67939	2.11e-08	4.92e-06	8.90329
HSPB1	-0.336604	12.0087	-2.55909	0.0107386	0.0664595	-3.16605
EIF3B	-0.149977	11.3768	-1.97241	0.0490208	0.181149	-4.44422
USP42	0.139468	7.77336	2.62571	0.00886729	0.0584138	-3.00041
AGFG2	0.0755329	5.85203	2.26134	0.0240953	0.113037	-3.8554
LSM5	0.188075	10.0845	2.4478	0.0146582	0.08174	-3.43346
AP1S1	0.28419	8.05164	2.50079	0.0126568	0.0740096	-3.30758
CLDN15	0.151366	7.4855	2.38088	0.0175822	0.091826	-3.58867
CEP41	0.159951	7.20974	1.97303	0.0489504	0.181115	-4.44305
MEST	0.177905	5.92825	2.2279	0.0262568	0.120146	-3.92759
ANKMY2	0.261979	7.68388	3.92899	9.52e-05	0.00244253	1.0656
GLI3	-0.324492	7.08183	-2.77672	0.00566233	0.0433604	-2.60956
PSMA2	0.203622	7.67122	3.2996	0.00102552	0.0130381	-1.09255
COA1	0.20517	9.09786	2.8388	0.00468151	0.0381858	-2.44271
AEBP1	-0.435906	10.2091	-2.55247	0.0109424	0.0673191	-3.18228
MYL7	0.146914	5.62399	2.05061	0.0407381	0.160684	-4.29267
BCL7B	0.235624	7.43013	4.57969	5.66e-06	0.000309146	3.66991
YKT6	-0.0740917	5.56117	-2.12632	0.0338837	0.14274	-4.14041
CLIP2	-0.17386	6.41821	-2.7106	0.00690822	0.0496783	-2.78333
EIF4H	1.06985	7.40297	9.13554	9.89e-19	1.44e-14	31.5022
LIMK1	-0.160788	6.04387	-3.37853	0.000775919	0.010817	-0.841669
FSD1L	0.103817	5.81547	3.57272	0.000381624	0.00651092	-0.200194
NMRK1	0.188515	7.29549	3.04827	0.00240283	0.023895	-1.85329
MEGF9	-0.183323	6.18026	-2.63388	0.00865904	0.0575117	-2.9798
TRIM14	0.109099	5.60344	3.71066	0.000225919	0.00456205	0.276295
OGN	0.549512	6.58425	2.94422	0.00336284	0.0304206	-2.15115
ECM2	0.309221	7.81374	2.18579	0.0292164	0.129502	-4.017
PTGR1	0.32453	8.39885	2.93503	0.00346267	0.030982	-2.177
AMBP	0.0615619	5.45613	2.27108	0.0234954	0.111447	-3.83416
CREB3	-0.0883233	6.22196	-2.02858	0.0429422	0.166329	-4.33596
NPDC1	-0.223145	7.30908	-2.18562	0.0292291	0.129502	-4.01736
ABCA2	-0.158137	6.28901	-2.42639	0.015543	0.0846471	-3.48357
SHB	-0.180054	7.1388	-2.50626	0.0124647	0.0732693	-3.29444
UBE2R2	-0.0863262	5.65802	-3.00562	0.00276105	0.0264687	-1.97662
DVL1	0.14142	6.10112	3.34739	0.000866765	0.0116195	-0.941354
PHYH	0.316267	7.25556	3.14437	0.00174665	0.0190421	-1.5693
ERLIN1	-0.0826926	6.23835	-2.27778	0.0230902	0.11046	-3.8195
EIF3A	-0.250444	8.26971	-3.1046	0.00199508	0.0210972	-1.68786
CUBN	-0.0751364	5.55227	-2.39247	0.0170415	0.0900714	-3.56208
UNC5B	-0.394163	6.6803	-4.6747	3.64e-06	0.000224757	4.08125
LZTS2	-0.187567	6.96141	-3.68643	0.00024801	0.00485291	0.191357
GBF1	-0.180986	7.13147	-3.70955	0.000226886	0.00456255	0.272404
CPEB3	-0.232145	7.49259	-2.87802	0.00414416	0.0353312	-2.33546
FBXL15	0.13301	7.51271	2.49155	0.0129875	0.0753056	-3.32973
LARP4B	-0.259981	8.49532	-4.23275	2.67e-05	0.000918597	2.23473
EDRF1	-0.187453	6.99335	-3.47155	0.000554632	0.0085576	-0.5387
MAP3K8	0.257985	6.89326	2.68642	0.00742201	0.0520025	-2.84583
GLRX3	0.21839	8.31774	2.30191	0.0216812	0.105904	-3.76637
SHOC2	-0.339881	6.90613	-5.07005	5.3e-07	5.51e-05	5.87673
GIT1	-0.214221	6.67746	-3.13108	0.0018263	0.0197146	-1.60908
FBXL20	0.253238	7.14344	2.50379	0.0125513	0.0736292	-3.30039
UBTF	-0.186278	6.60151	-3.70715	0.000229001	0.00458601	0.263955
RAD51C	0.247429	8.2333	2.22767	0.0262725	0.12018	-3.92809
SEPTIN4	0.266493	8.04523	2.52024	0.0119855	0.0715535	-3.26072
MTMR4	-0.184606	7.82848	-2.26504	0.0238659	0.11243	-3.84734
KPNB1	-0.248162	10.7214	-4.10563	4.59e-05	0.00140606	1.73549
GOSR2	0.129133	7.02153	2.14742	0.0321596	0.137452	-4.09701
CDK5RAP3	-0.26681	9.64375	-2.48673	0.0131627	0.0760785	-3.34124
RECQL5	-0.225359	6.9147	-3.51487	0.000473103	0.00758166	-0.394888
CAMTA2	-0.131825	5.49683	-3.93775	9.19e-05	0.00237398	1.09818
MED13	-0.0874155	5.46313	-2.96529	0.00314399	0.0290177	-2.09165
PFN1	-0.318148	11.0173	-4.17795	3.38e-05	0.00110946	2.01777
SLC25A11	-0.125369	6.99241	-2.17777	0.0298117	0.130946	-4.03384
RAI1	-0.192412	8.00052	-2.63545	0.00861946	0.0572758	-2.97583
NUP88	0.148437	8.76708	2.13191	0.033419	0.141296	-4.12894
C1QBP	-0.183189	9.86319	-2.1893	0.028959	0.128816	-4.0096
DRG2	-0.221909	7.3852	-3.75476	0.000190381	0.00404706	0.432267
AKAP10	-0.107129	6.3162	-2.00373	0.0455474	0.172844	-4.38422
SMARCD2	0.317574	6.82272	3.65394	0.000280841	0.00520729	0.0782668
B9D1	-0.182166	6.01256	-2.89229	0.00396297	0.0341474	-2.29607
C17orf75	0.152587	6.18651	2.22828	0.0262314	0.12009	-3.92678
KRT32	-0.0846747	5.41649	-2.81901	0.00497599	0.0398548	-2.49629
LUC7L3	-0.548082	7.86141	-4.32419	1.79e-05	0.000699537	2.60272
DUSP3	-0.292123	10.042	-3.9402	9.1e-05	0.00235894	1.10727
EFTUD2	-0.360048	9.01448	-5.10295	4.49e-07	4.87e-05	6.03218
EFNB3	0.321553	6.2946	3.10292	0.00200623	0.0211689	-1.69283
YWHAE	-0.540938	7.84701	-7.37246	5.58e-13	1.91e-09	18.8802
DPH1	0.0779059	5.91763	2.6776	0.00761795	0.0529717	-2.86851
WSB1	-0.482437	8.11205	-4.79333	2.07e-06	0.000152583	4.60588
TNFAIP1	-0.209022	7.83486	-3.25767	0.00118665	0.0145269	-1.22351
ALDOC	0.420427	7.87409	2.72087	0.00669976	0.0485398	-2.7566
RAB34	-0.217753	8.12616	-2.13792	0.0329263	0.139701	-4.1166
PHF12	-0.327859	7.01094	-4.72762	2.83e-06	0.000187835	4.31378
DCUN1D4	-0.148805	8.18211	-2.26301	0.0239914	0.112729	-3.85176
CHIC2	0.188112	8.2954	2.79724	0.00531933	0.0415446	-2.55481
LAMTOR3	0.141424	9.16931	2.00092	0.0458506	0.173362	-4.38965
UBE2D3	0.194003	10.7801	2.98715	0.00293076	0.0275951	-2.02948
ELF2	0.197627	6.70167	3.59992	0.000344604	0.00604264	-0.107611
UCP1	-0.193412	5.58217	-2.12902	0.0336592	0.142105	-4.13489
ZNF330	0.136842	8.1001	2.50657	0.0124541	0.0732367	-3.29371
GAB1	-0.0988061	5.72779	-2.68518	0.00744924	0.052073	-2.84902
CPE	0.35001	8.06958	2.13568	0.033109	0.140312	-4.1212
GAR1	0.148364	6.59506	2.95645	0.0032342	0.0296518	-2.11667
CLCN3	0.178283	8.05923	3.08009	0.00216395	0.0222668	-1.7602
DHX15	-0.144909	9.31175	-2.06962	0.0389154	0.155832	-4.25496
SLC2A9	0.151637	6.23363	2.75569	0.00603461	0.045419	-2.66527
FBXW7	0.168063	6.50448	2.31431	0.0209871	0.103677	-3.73886
NSD2	-0.0765475	5.60945	-2.11267	0.0350408	0.145658	-4.16826
PPARGC1A	0.145794	5.6436	2.05865	0.039959	0.158732	-4.27677
FNBP4	-0.26309	9.47381	-3.99016	7.42e-05	0.00200638	1.29442
ATG2A	-0.180539	7.22791	-3.61428	0.000326441	0.0058226	-0.0584509
PUS3	-0.206522	6.82151	-3.33672	0.000900097	0.0119895	-0.9753
PPP6R3	-0.201224	7.7949	-2.97395	0.00305793	0.0284786	-2.06709
MS4A6A	0.360605	8.65937	2.3095	0.0212542	0.104438	-3.74956
MS4A4A	0.174627	6.16835	2.1221	0.0342382	0.143614	-4.14904
CCND1	-0.353587	11.9393	-2.06704	0.0391581	0.156406	-4.26009
PRPF19	-0.342552	8.5867	-4.66039	3.89e-06	0.000231781	4.01879
ANAPC15	-0.144463	6.88054	-2.5972	0.00962911	0.0617787	-3.07181
ARHGEF17	-0.216324	6.64632	-3.53581	0.000437858	0.00721595	-0.324783
CEP164	-0.328228	6.58371	-5.67723	2.13e-08	4.92e-06	8.892
GALNT18	-0.316543	7.04933	-3.54206	0.00042781	0.00711497	-0.303752
BIRC2	-0.135685	8.87874	-2.03856	0.0419316	0.163701	-4.31641
UBE4A	-0.346048	7.27526	-4.40652	1.24e-05	0.000528525	2.94036
CBL	-0.314987	6.61882	-5.33491	1.36e-07	1.91e-05	7.15407
ACCS	-0.110686	6.3236	-1.96551	0.0498161	0.182878	-4.45733
MADD	-0.218313	6.70157	-3.51119	0.000479575	0.0076516	-0.407186
NAA40	-0.0686209	5.70137	-2.04595	0.0411967	0.161746	-4.30187
CARS1	-0.169717	8.1527	-2.16348	0.0308981	0.134194	-4.06369
SLC22A18	-0.23837	8.34676	-1.9998	0.0459715	0.173637	-4.3918
CHKA	-0.364656	8.43422	-3.75096	0.000193221	0.00409545	0.418765
GTF2H1	-0.125458	6.40049	-2.10461	0.0357399	0.147711	-4.18462
PTPN5	-0.0778509	5.59924	-2.08846	0.0371769	0.151167	-4.21723
CD69	0.481359	6.74244	3.28904	0.00106409	0.0134227	-1.1257
COQ5	0.181509	9.20385	2.88953	0.00399747	0.0343631	-2.30371
CORO1C	-0.261766	7.4486	-3.38226	0.000765655	0.0107199	-0.829672
CAPRIN2	-0.196057	6.67023	-3.37775	0.000778083	0.0108312	-0.844178
MLEC	-0.27184	10.0067	-3.67819	0.000255974	0.00496194	0.162594
MVK	-0.138051	6.18812	-2.58754	0.00990017	0.0630441	-3.09582
ATP5F1B	0.109782	12.6541	1.97044	0.0492463	0.181575	-4.44796
TNS2	-0.165838	6.02521	-3.30207	0.00101672	0.0129576	-1.08481
FOXM1	-0.298943	6.31748	-2.54359	0.0112216	0.0684563	-3.204
PARP11	-0.156082	6.07831	-3.70477	0.000231112	0.00462192	0.255597
VPS29	0.219774	10.0077	3.21075	0.0013946	0.0162596	-1.36816
FGF6	-0.133228	5.59279	-3.80049	0.000159134	0.00352205	0.595862
ACAD10	-0.192585	6.82592	-3.33063	0.000919633	0.0121163	-0.994611
MGP	-0.421597	13.2685	-2.15406	0.0316324	0.135839	-4.08326
GTF2H3	0.178672	6.73247	3.663	0.000271295	0.00513454	0.109713
SLC38A1	-0.752266	9.75051	-4.78243	2.18e-06	0.000158363	4.55717
RAB5B	-0.264481	10.6341	-4.87107	1.42e-06	0.0001134	4.95631
CNOT2	-0.13559	8.73292	-2.16085	0.0311018	0.134667	-4.06917
GAPDH	-0.264229	10.3215	-2.63192	0.00870871	0.0578152	-2.98476
CHD4	-0.321358	9.91242	-5.22861	2.36e-07	2.91e-05	6.63432
UHRF1BP1L	-0.218778	6.29664	-5.50808	5.38e-08	9.22e-06	8.0211
CDCA3	-0.246172	6.51505	-2.04681	0.0411118	0.1615	-4.30018
USP5	-0.423244	9.62251	-6.28869	6.17e-10	2.93e-07	12.2349
TPI1	-0.386038	6.79393	-4.2471	2.51e-05	0.00089074	2.29201
ATN1	-0.558752	7.20397	-7.21296	1.66e-12	2.44e-09	17.8464
LPCAT3	-0.228449	8.04039	-2.89603	0.00391674	0.0338697	-2.28573
CLEC4A	0.174083	6.44272	2.16329	0.0309126	0.134216	-4.06408
PHC1	-0.188058	6.5904	-3.698	0.000237224	0.00470527	0.231832
ENSG00000111780	0.355536	6.27524	5.53376	4.69e-08	8.5e-06	8.1518
RFX4	-0.0592302	5.4379	-2.15282	0.0317302	0.136098	-4.08582
RIC8B	-0.0989962	6.19114	-2.18455	0.0293081	0.129733	-4.01961
KLRB1	0.351362	6.87662	2.23894	0.0255252	0.117763	-3.90387
BTN3A3	0.35431	6.63964	4.0559	5.65e-05	0.00163768	1.54406
FRK	-0.0967164	5.6047	-2.08523	0.0374702	0.152047	-4.22372
HINT3	0.159817	6.40143	2.70715	0.00697955	0.0500178	-2.79228
PPARD	-0.167359	6.39656	-3.25	0.00121855	0.0147928	-1.2473
MAPK14	0.227445	5.67303	5.37771	1.08e-07	1.64e-05	7.36602
KCTD20	-0.308884	7.77014	-4.40677	1.24e-05	0.000528525	2.9414
MCM3	-0.193652	8.09906	-2.31407	0.0210005	0.103677	-3.7394
PHACTR1	0.176963	5.88535	2.89062	0.00398378	0.0343064	-2.30069
FBXO9	0.205514	6.32181	3.65444	0.000280297	0.00520729	0.0800299
CD83	0.30021	7.92928	2.58529	0.00996432	0.0632953	-3.10141
MDN1	-0.0822964	5.83756	-2.1256	0.0339438	0.142891	-4.14188
ZNF451	-0.158764	7.84894	-2.69013	0.00734109	0.0515819	-2.83628
CCNC	0.328773	7.36607	2.82829	0.00483583	0.039028	-2.4712
MED23	-0.279782	6.90457	-4.16363	3.59e-05	0.00116383	1.96148
CRYBG1	-0.292886	6.14794	-4.91835	1.13e-06	9.41e-05	5.17194
ACOT13	0.162883	8.51149	2.04708	0.0410848	0.161437	-4.29964
C6orf62	-0.310638	9.1799	-4.7491	2.56e-06	0.000175194	4.40886
ARFGEF3	-0.424288	6.37137	-5.22166	2.45e-07	2.96e-05	6.60063
HECA	-0.249596	6.39683	-3.12048	0.00189221	0.0202604	-1.6407
TAPBP	-0.426096	10.2407	-4.76741	2.34e-06	0.000163617	4.49025
PHF1	-0.131326	7.36685	-2.14386	0.0324452	0.138225	-4.10437
MDFI	-0.111051	5.69521	-2.27293	0.0233827	0.111228	-3.83011
TFEB	-0.0606915	5.62157	-2.43746	0.0150798	0.0831539	-3.45772
CCND3	0.163097	10.2253	2.521	0.0119601	0.0714606	-3.2589
PPP2R5D	-0.285616	7.62732	-4.64117	4.26e-06	0.000246227	3.93521
MRPL2	-0.196412	7.45283	-2.68397	0.00747608	0.0522103	-2.85215
SENP6	-0.146759	7.4979	-2.56728	0.010491	0.0654356	-3.14592
PRPF4B	-0.250571	6.50339	-4.67362	3.66e-06	0.000224937	4.07655
LAMA4	-0.209862	6.39118	-2.32891	0.0201949	0.101141	-3.70629
LY86	0.277459	8.09588	2.43184	0.0153134	0.0838054	-3.47086
HARS2	-0.143447	8.86879	-2.72622	0.00659338	0.0480336	-2.74263
MAN2A1	-0.32589	8.01149	-3.37027	0.000799126	0.011015	-0.868214
TENT4A	-0.120634	7.84731	-2.05271	0.0405334	0.16005	-4.28852
HBEGF	0.263119	6.97438	2.46509	0.0139767	0.0792687	-3.3927
LOX	0.358079	6.98453	2.62407	0.00890954	0.058639	-3.00454
CDH9	0.0415248	5.47971	2.00027	0.0459204	0.173534	-4.39089
IK	0.189318	8.48382	3.62014	0.000319288	0.00574983	-0.0383286
CERT1	0.232056	8.31208	2.77834	0.00563457	0.0432618	-2.60525
CLK4	-0.150676	6.84524	-2.55098	0.010989	0.067454	-3.18594
TTC1	0.210649	8.12581	3.99056	7.41e-05	0.00200638	1.29594
DROSHA	-0.34266	7.62357	-5.80863	1.02e-08	2.83e-06	9.58481
ARRDC3	0.360634	6.74749	5.02844	6.54e-07	6.5e-05	5.68146
GOLPH3	-0.202158	9.07882	-2.93621	0.00344972	0.0309176	-2.17369
TARS1	-0.245206	8.28709	-2.65923	0.00804095	0.0549913	-2.9155
RAD1	-0.125088	5.99839	-2.25165	0.0247051	0.115003	-3.87642
GNPDA1	0.220676	9.92154	3.3128	0.000979183	0.012562	-1.05101
NUP155	0.159151	7.6324	2.30808	0.0213334	0.104712	-3.7527
NR3C1	0.152202	6.03667	3.22736	0.0013174	0.0156782	-1.31718
C5orf15	0.188357	9.77135	2.79548	0.00534801	0.0417237	-2.55953
TRIM23	0.115898	6.34078	2.23692	0.0256576	0.118208	-3.90821
SEC24A	-0.167421	5.82976	-3.09786	0.00204023	0.0214187	-1.70779
TXNDC15	0.256124	6.57891	4.4893	8.57e-06	0.000407892	3.28583
RARS1	0.128634	9.67058	2.51356	0.0122124	0.0723133	-3.27686
TCERG1	-0.141232	6.87691	-2.98941	0.00290951	0.0275021	-2.02303
HMGXB3	-0.133212	7.92336	-2.08559	0.0374375	0.152001	-4.223
SELENOK	0.162567	9.14833	2.37513	0.0178555	0.0928527	-3.60179
ACTR8	0.13153	6.15324	3.53962	0.000431713	0.00714714	-0.31198
TIMMDC1	0.117684	6.29137	3.1224	0.0018801	0.0201604	-1.63497
NPHP3	-0.21087	7.92941	-2.94163	0.0033907	0.0306154	-2.15844
CD86	0.282625	7.72539	2.46992	0.0137913	0.0785184	-3.38126
OGG1	0.184541	6.61436	3.24675	0.00123232	0.0149349	-1.25736
KPNA1	-0.220111	7.5578	-3.72412	0.000214462	0.00438293	0.323702
XRN1	-0.186544	7.77383	-3.10059	0.00202182	0.0212716	-1.69972
PDCD10	0.219447	8.68228	2.46984	0.0137941	0.0785184	-3.38143
PRKAR2A	0.0999843	6.23796	2.34401	0.0194028	0.098328	-3.67238
USP4	0.122077	7.51938	3.08506	0.0021287	0.0220424	-1.74558
GNAI2	-0.137574	9.9145	-1.97916	0.0482541	0.179182	-4.43137
TUSC2	-0.140151	6.69138	-2.86881	0.00426505	0.0360025	-2.36078
FXR1	0.2299	8.06368	3.3553	0.000842798	0.0113932	-0.916119
BBX	-0.347403	8.6927	-4.60657	5e-06	0.000284749	3.78547
GNB4	-0.118651	5.83241	-2.54537	0.0111652	0.068227	-3.19965
SLC41A3	0.235559	8.61877	3.37014	0.000799477	0.011015	-0.868609
PLXNA1	-0.219035	7.69655	-2.71254	0.00686822	0.0494887	-2.77826
KLHL18	-0.0902754	6.48501	-2.61088	0.00925637	0.0601851	-3.03763
CISH	-0.370592	6.80848	-3.52991	0.000447526	0.00734196	-0.344565
ACVR2B	-0.0766072	5.57679	-2.05783	0.0400374	0.158768	-4.27838
GORASP1	-0.175026	8.69038	-3.2161	0.00136927	0.0160845	-1.35175
ABCC5	-0.280508	8.20622	-2.18779	0.0290693	0.129148	-4.01278
EIF1B	0.23151	8.49899	2.51906	0.0120254	0.0717326	-3.26358
DNAH1	-0.185516	6.38357	-2.79919	0.00528773	0.0413645	-2.54959
SSR3	0.0968569	6.23257	2.153	0.0317165	0.136079	-4.08547
NKTR	-0.279325	9.40779	-3.56699	0.000389884	0.00661299	-0.219612
EIF4G1	-0.203996	9.78318	-3.33435	0.000907661	0.012046	-0.982827
INO80D	-0.206858	7.27243	-4.01715	6.64e-05	0.0018535	1.39644
EEF1B2	0.34963	11.1239	3.25684	0.00119007	0.0145565	-1.22609
DGUOK	0.122409	7.33501	2.41339	0.0161032	0.0868977	-3.5138
MOB1A	0.0625986	5.50781	2.1923	0.028741	0.128043	-4.00329
KANSL3	-0.365474	8.80425	-5.59531	3.35e-08	6.57e-06	8.46724
NCL	-0.169844	10.6867	-2.84228	0.00463141	0.0379478	-2.43326
ACTR3	-0.305886	7.3999	-2.55169	0.0109667	0.0674111	-3.18418
EPB41L5	-0.19878	6.84835	-2.32377	0.0204704	0.101819	-3.71777
STAM2	0.134853	6.51314	2.67496	0.00767753	0.0532331	-2.87529
NRBP1	-0.104501	6.71903	-2.31019	0.0212159	0.104353	-3.74803
ASB3	0.215534	6.0762	4.08395	5.03e-05	0.00149281	1.65177
PPM1G	0.141489	10.472	2.22483	0.0264633	0.120748	-3.93416
PDE1A	0.262457	6.58839	2.66005	0.00802159	0.0548848	-2.9134
MOGS	-0.147446	7.19689	-2.51254	0.0122474	0.0724906	-3.27931
NDUFS7	0.130817	10.0266	2.17546	0.029985	0.131447	-4.03868
SPTBN1	-0.202042	8.05062	-2.26949	0.0235921	0.111756	-3.83762
RTN4	-0.449487	8.12696	-3.60228	0.000341558	0.00602404	-0.0995522
DOK1	-0.0592828	5.51671	-2.06719	0.0391442	0.156406	-4.25979
FANCL	0.165071	6.91392	2.86498	0.0043162	0.0362656	-2.37127
FN1	0.295642	6.03738	3.6631	0.000271189	0.00513454	0.11007
DNAH6	-0.0833824	5.56359	-2.01701	0.0441394	0.168914	-4.35851
PECR	0.128081	6.66039	2.03913	0.0418748	0.163568	-4.31529
UNC50	0.200769	10.0651	3.81629	0.000149513	0.00336034	0.652815
ELMOD3	-0.153837	6.58747	-2.8508	0.0045107	0.0372107	-2.41004
USP34	-0.110744	7.38294	-2.26586	0.0238149	0.112299	-3.84554
EHBP1	0.18246	8.11057	2.83225	0.00477725	0.0387179	-2.4605
COQ10B	0.216265	8.90753	4.18375	3.3e-05	0.00108998	2.04058
SF3B1	0.308186	6.80601	4.77586	2.25e-06	0.000161161	4.52787
MOB4	0.222919	6.43529	3.56993	0.000385632	0.00657159	-0.209669
KDM3A	-0.143147	6.51172	-2.07388	0.0385162	0.154822	-4.24646
ZNF142	-0.174931	7.45633	-3.51139	0.000479218	0.0076516	-0.406511
UXS1	-0.113507	5.85437	-2.29439	0.0221123	0.107149	-3.783
STK16	0.0755996	5.78518	2.29851	0.0218756	0.106474	-3.77391
HDLBP	0.182251	6.08617	5.06431	5.46e-07	5.61e-05	5.84969
PLEKHB2	0.370163	7.75245	3.52924	0.000448632	0.00734885	-0.346799
GORASP2	0.174792	8.79673	3.92132	9.82e-05	0.0024777	1.03715
STRN	0.101989	6.76261	2.62645	0.00884816	0.0583437	-2.99854
DCAF17	-0.0702719	5.81353	-2.00092	0.0458511	0.173362	-4.38966
QPCT	0.410686	7.58086	2.83412	0.00474964	0.0386089	-2.45541
DARS1	-0.123899	11.2211	-2.21567	0.0270884	0.122714	-3.95373
SRSF7	0.128221	9.22006	2.11629	0.0347311	0.144859	-4.1609
SLC1A4	-0.253622	7.05646	-2.27263	0.0234011	0.111251	-3.83078
ENSG00000115934	0.198267	9.26296	2.84871	0.00454012	0.0373864	-2.41576
PLEK	0.3952	7.98297	2.60952	0.00929289	0.0603684	-3.04104
RND3	0.419594	7.90141	2.96591	0.00313783	0.029002	-2.08991
ATF2	0.159676	6.47698	3.4242	0.000658633	0.00971818	-0.693911
TIA1	-0.250844	6.36148	-3.37465	0.000786735	0.010889	-0.854139
PLEKHA3	0.239466	6.69898	3.90177	0.000106289	0.00263294	0.964869
ALMS1	-0.127728	6.46024	-2.40823	0.0163305	0.0876213	-3.52576
CACYBP	0.291905	8.23594	2.65458	0.00815119	0.0555488	-2.92733
TMEM59	0.254958	11.8499	3.2013	0.00144033	0.0166202	-1.39702
LRRC42	0.364903	8.3121	4.98971	7.93e-07	7.48e-05	5.501
WRAP73	-0.102103	8.15607	-2.11602	0.0347544	0.144875	-4.16145
NPHS2	-0.045221	5.47049	-2.07695	0.0382309	0.154016	-4.24032
MRPL37	0.165601	10.4927	2.31112	0.0211641	0.104199	-3.74596
PHF13	-0.165359	8.65663	-3.28915	0.00106367	0.0134227	-1.12535
EDEM3	-0.384522	7.34955	-4.57236	5.86e-06	0.000317372	3.63848
HDAC1	-0.143242	10.5436	-2.06427	0.0394208	0.157169	-4.2656
RNF19B	-0.214675	7.19734	-3.10958	0.00196226	0.0207957	-1.67309
TRIM62	-0.134904	5.8456	-3.03715	0.00249186	0.0244884	-1.8856
GON4L	-0.399414	7.8204	-6.06501	2.33e-09	8.07e-07	10.9771
LAMTOR2	0.251268	9.31626	2.62039	0.009005	0.0590984	-3.01377
DOCK7	0.205118	7.55421	3.12124	0.0018874	0.0202238	-1.63843
SRM	-0.210436	8.38027	-2.39859	0.0167624	0.0890499	-3.54801
MFN2	-0.236685	8.02014	-4.04138	6e-05	0.00171279	1.48858
MIIP	-0.13179	6.69365	-2.49339	0.0129211	0.075051	-3.32533
SMG7	-0.445421	8.96773	-5.73513	1.54e-08	3.96e-06	9.19554
SLC35D1	0.0737656	5.5682	3.13175	0.00182219	0.0196848	-1.60708
GADD45A	0.311489	8.25726	3.05247	0.00236999	0.023682	-1.84107
PRDM2	-0.110752	6.0407	-3.06864	0.00224731	0.0228653	-1.79382
UCHL5	0.162443	7.69529	2.04799	0.0409955	0.161217	-4.29785
SRSF11	-0.245669	6.11303	-3.32941	0.000923587	0.0121463	-0.998469
PLEKHM2	-0.13757	8.99613	-2.44206	0.0148913	0.0824048	-3.44696
ZBTB17	-0.184003	7.39849	-3.83213	0.000140422	0.00321069	0.710131
MYCL	-0.111994	5.5701	-2.99741	0.00283529	0.0269938	-2.00014
ACADM	0.26672	8.08067	2.77395	0.00571022	0.0436811	-2.61693
ZNHIT6	0.118273	8.2064	2.10542	0.0356696	0.147504	-4.18299
RBBP5	0.17574	7.17082	2.58289	0.0100329	0.0635827	-3.10734
PINK1-AS	0.234421	9.11088	3.25033	0.00121718	0.0147885	-1.24628
ID3	0.322675	8.92913	2.53752	0.0114157	0.069349	-3.21878
PRPF3	-0.256308	9.13518	-3.04178	0.00245446	0.0242424	-1.87218
APH1A	-0.24739	6.52874	-2.85978	0.0043867	0.0365408	-2.38552
EBNA1BP2	0.133788	10.0963	2.10785	0.0354581	0.146903	-4.17807
IPO13	-0.207752	7.15379	-3.32214	0.000947568	0.0123564	-1.02152
B4GALT2	-0.147344	5.94401	-2.96662	0.00313063	0.029002	-2.08788
PRDX1	-0.154718	11.6565	-1.98935	0.0471155	0.176307	-4.41189
SLC19A2	0.0594363	5.55118	2.50515	0.0125037	0.0734296	-3.29712
FAAH	-0.264115	7.75919	-2.16814	0.03054	0.133156	-4.05397
TMED5	0.155568	8.57963	2.15569	0.0315047	0.135611	-4.07989
FMO6P	0.0738706	6.12104	2.1052	0.0356883	0.147539	-4.18342
ABCD3	-0.223076	6.9618	-2.85031	0.00451764	0.0372468	-2.41139
DPH5	0.241065	8.00281	4.1812	3.33e-05	0.00109872	2.03056
PRDX6	0.19055	11.2339	2.70258	0.00707488	0.0505016	-2.80411
SYF2	0.214574	9.4345	2.6468	0.00833879	0.0561553	-2.94709
RSRP1	-0.329396	6.84793	-4.28416	2.14e-05	0.000785366	2.44074
NEK2	-0.271787	6.73211	-2.05783	0.0400379	0.158768	-4.27839
NENF	0.312146	10.9945	4.20855	2.96e-05	0.00100289	2.13858
NSL1	0.171548	9.38495	2.56628	0.010521	0.0655881	-3.14838
RPA2	0.123165	9.85369	2.18564	0.0292273	0.129502	-4.01731
PPP1R8	0.122906	7.36831	2.16647	0.030668	0.133474	-4.05746
STX12	0.0918476	7.60831	2.00153	0.0457847	0.173278	-4.38847
ESYT2	-0.242324	10.4492	-3.26444	0.00115916	0.014299	-1.2025
RCN2	0.270705	9.26472	2.85856	0.00440333	0.0366163	-2.38885
KMT2A	-0.316108	6.43059	-6.30843	5.47e-10	2.93e-07	12.3478
ZNF541	-0.144324	5.96042	-2.04948	0.0408493	0.160947	-4.29491
KPTN	-0.0662792	5.5277	-2.19367	0.0286413	0.127716	-4.00038
KIF14	-0.190863	6.12351	-2.52244	0.0119117	0.0712887	-3.25541
ATF6	0.28897	8.71796	3.75796	0.000188017	0.0040138	0.443661
MREG	0.130872	6.22831	2.13627	0.0330612	0.14015	-4.12
CREB1	0.0665451	5.73159	2.64266	0.00844025	0.0566023	-2.95759
C1orf54	0.248457	8.72749	2.52524	0.0118181	0.0710213	-3.24862
SPCS2	0.425053	8.91445	3.68323	0.000251075	0.00488654	0.180179
ELOVL4	0.171292	6.38276	1.97061	0.0492271	0.181575	-4.44764
ANKRD13C	0.09945	6.43716	2.71261	0.00686692	0.0494887	-2.7781
PHF3	0.11667	9.05845	2.07924	0.0380186	0.153587	-4.23572
ADGB	-0.0469008	5.52309	-2.43491	0.0151856	0.083515	-3.46369
FBXO30	-0.191773	5.98557	-3.14595	0.00173737	0.0189804	-1.56455
SGK1	0.34644	9.28703	2.74091	0.00630932	0.0466183	-2.70418
MED28	0.193388	8.20413	3.3502	0.000858179	0.0115369	-0.932395
ZNF430	-0.163737	5.79535	-5.32767	1.41e-07	1.97e-05	7.11837
FOXO3	-0.325971	10.4813	-3.58439	0.000365298	0.00633663	-0.160534
RPN2	-0.46008	8.66624	-4.3345	1.71e-05	0.000677593	2.64468
RARRES1	0.607264	8.38737	2.26758	0.0237091	0.112055	-3.84179
KLF12	-0.127361	6.07677	-1.97213	0.049053	0.181175	-4.44476
PCDH17	-0.318435	7.52727	-2.96786	0.00311827	0.0289107	-2.08438
HS1BP3	-0.223894	7.43327	-3.73527	0.000205385	0.00425118	0.363112
WDR35	-0.195196	6.67128	-3.19602	0.00146649	0.0168315	-1.41312
CYP20A1	0.261906	7.58993	4.64467	4.19e-06	0.000244181	3.9504
NDUFB3	0.185773	10.2952	2.26335	0.0239701	0.112687	-3.85101
KLF9	0.394217	9.08803	3.77866	0.000173394	0.0037631	0.517523
PTBP3	-0.21776	9.32417	-2.61618	0.00911571	0.0594302	-3.02436
RAD23B	0.126573	8.11599	2.00046	0.0459008	0.173505	-4.39054
ABITRAM	0.200254	7.5216	3.35658	0.000838973	0.0113932	-0.912024
PTPA	-0.231636	9.97241	-3.44086	0.000620112	0.00929145	-0.639514
RAB14	-0.0580772	5.59657	-2.09537	0.0365565	0.149722	-4.20332
TRIM32	0.177615	7.31872	3.00399	0.00277559	0.0265215	-1.98127
FBXW2	0.11521	6.53093	2.35824	0.0186813	0.0958422	-3.64021
NEK6	-0.187677	7.45768	-2.30288	0.0216265	0.105793	-3.76423
NDUFA8	0.181055	10.5479	3.28813	0.00106746	0.0134418	-1.12854
RBM18	0.17965	7.65729	2.39841	0.0167705	0.0890605	-3.54842
DENND1A	0.144205	6.03808	2.07134	0.0387538	0.155304	-4.25153
KDSR	-0.411249	8.09992	-4.97775	8.42e-07	7.83e-05	5.44557
VPS4B	-0.173993	8.55755	-2.73388	0.00644379	0.0473469	-2.7226
ZBTB45	0.142768	7.05933	2.79396	0.00537282	0.0418498	-2.56358
ACOT2	0.238501	6.9665	2.86933	0.00425815	0.0359861	-2.35935
RBM25	-0.15062	8.75001	-2.48738	0.013139	0.0759968	-3.33969
ALDH6A1	0.198099	8.4566	1.99606	0.0463785	0.174448	-4.39901
EIF2B2	0.135125	8.51037	2.49334	0.0129229	0.075051	-3.32545
NRDE2	-0.221013	8.96722	-2.76202	0.00592028	0.0447457	-2.64854
TMEM214	-0.210893	7.42343	-3.4158	0.000678872	0.00991604	-0.721218
YPEL5	0.249048	9.38353	3.94521	8.91e-05	0.00232799	1.12594
FAM98A	-0.340772	7.91125	-3.35534	0.000842657	0.0113932	-0.915968
CNRIP1	0.180376	6.18656	2.5946	0.00970131	0.062132	-3.07827
CRIPT	0.315595	8.00819	4.69404	3.32e-06	0.000209647	4.16597
TCTN3	0.252441	7.43177	2.63083	0.0087362	0.0579711	-2.9875
AVPI1	0.36561	8.37885	4.71235	3.05e-06	0.000196747	4.24646
WDR11	-0.198615	5.90427	-3.14556	0.00173965	0.018991	-1.56572
GNA13	-0.289739	6.68961	-2.9551	0.00324821	0.0297357	-2.12049
KANSL1	-0.326705	8.2245	-5.10722	4.4e-07	4.8e-05	6.05238
CRHR1	0.0845214	6.42418	2.54799	0.0110824	0.0678639	-3.19324
DUSP1	0.821714	10.2056	4.07516	5.22e-05	0.00154243	1.61795
IFNA8	-0.179638	7.62305	-2.31313	0.0210522	0.103788	-3.74148
NUP43	-0.246913	9.14853	-3.68391	0.000250425	0.00488654	0.182539
MYCT1	0.170044	5.78558	3.51845	0.000466898	0.00754888	-0.382935
MRPS14	0.156466	6.38716	2.96509	0.00314602	0.0290177	-2.09222
SEC16B	-0.0676201	5.43753	-2.48574	0.0131992	0.0762287	-3.34361
GORAB	0.121003	7.04959	1.97251	0.0490092	0.181149	-4.44403
TCP1	-0.275895	8.05506	-2.52444	0.0118448	0.0711228	-3.25056
SNX19	-0.147497	6.98903	-3.45135	0.000596972	0.0089725	-0.60517
MSANTD2	-0.180039	6.50912	-3.87999	0.000116015	0.00281082	0.884725
ENY2	0.192377	10.2636	2.06393	0.0394537	0.157169	-4.26629
LYZL1	0.0555866	5.53746	2.32633	0.0203328	0.101412	-3.71205
EPC1	0.189803	6.64934	4.26254	2.35e-05	0.000839196	2.35381
IQSEC3	-0.068376	5.62932	-2.34534	0.0193343	0.0980493	-3.66938
UFM1	-0.356697	6.44377	-3.90917	0.000103166	0.00258254	0.992168
ELF1	0.18552	8.70813	2.51921	0.0120201	0.0717306	-3.2632
KBTBD7	-0.120546	6.24958	-1.97525	0.048697	0.180333	-4.43882
ETF1	-0.148769	6.39275	-2.57728	0.0101954	0.0642198	-3.12122
FAM53C	0.131696	8.62312	2.16835	0.0305236	0.133125	-4.05353
EGR1	0.740661	9.31123	4.15141	3.78e-05	0.00121239	1.91361
NR2C1	-0.137384	6.16109	-2.28867	0.0224448	0.108133	-3.79559
GLT8D2	0.296094	7.80597	2.0184	0.0439935	0.168712	-4.3558
MTERF2	-0.063862	5.54364	-2.57962	0.0101275	0.0640702	-3.11545
DUSP4	0.29177	6.44377	2.19954	0.0282195	0.126145	-3.98798
ADRA1A	0.080917	5.47	3.55861	0.000402266	0.00677551	-0.247957
RNF170	-0.244587	6.4459	-3.67761	0.000256546	0.00496639	0.160563
TARDBP	-0.168766	6.45403	-3.31626	0.000967358	0.0124956	-1.04009
AKAP1	-0.313608	6.32543	-3.87275	0.000119428	0.00285418	0.858199
SPOP	-0.419657	9.89544	-5.31217	1.53e-07	2.04e-05	7.04209
TBX2	-0.221656	7.02458	-2.35064	0.0190637	0.0973569	-3.65742
LRAT	-0.0581899	5.40358	-2.13958	0.0327913	0.13921	-4.11319
PRB2	-0.044184	5.53975	-2.16974	0.0304181	0.132709	-4.05064
TRMT1L	0.137325	7.03099	2.48215	0.0133315	0.0767179	-3.35217
ADGRB2	-0.188816	5.81902	-2.20582	0.0277743	0.124731	-3.97467
TMEM39B	-0.139344	7.49674	-2.56492	0.0105617	0.0657851	-3.15171
CCR2	0.0662013	5.47602	2.86063	0.00437513	0.0365246	-2.3832
POLR3GL	0.332651	9.23318	4.47376	9.19e-06	0.000429239	3.22049
PIK3CA	-0.198291	5.93334	-3.80356	0.000157219	0.0034903	0.606919
PDS5A	-0.271168	7.53261	-4.46096	9.74e-06	0.000447606	3.16688
CPXM2	0.361104	7.82832	2.50457	0.0125238	0.0734978	-3.29851
CSMD2	-0.0934117	5.75312	-2.02378	0.0434352	0.167351	-4.34533
RPL21	0.695768	9.57577	4.43437	1.1e-05	0.000486104	3.05589
MTIF3	0.188295	8.81696	3.36472	0.000815053	0.0111639	-0.885985
RASL11A	0.191982	5.88713	3.40999	0.000693219	0.0100487	-0.740081
FYTTD1	-0.220516	7.54808	-2.43451	0.0152023	0.0835192	-3.46463
COPA	0.192237	10.9946	2.86096	0.00437053	0.0365246	-2.38228
HS3ST2	0.225738	5.95296	2.40847	0.0163199	0.0875965	-3.5252
RBBP6	-0.206443	7.30693	-3.19508	0.00147123	0.0168461	-1.41601
ZC3H7A	-0.135307	8.42139	-2.60693	0.00936258	0.0606281	-3.04751
NAA60	-0.184632	6.92069	-3.54942	0.000416264	0.00695483	-0.278962
RWDD3	0.224533	6.4424	4.16079	3.63e-05	0.00117535	1.95036
ZNF644	-0.136103	7.14742	-2.1631	0.0309271	0.134239	-4.06447
SEPTIN7	-0.155275	5.97837	-2.04204	0.0415842	0.162769	-4.30957
CBX3	-0.166779	8.96371	-2.32176	0.0205793	0.102116	-3.72225
FKBP9	0.0836479	5.51058	3.00548	0.00276225	0.0264687	-1.977
ARL4A	0.356189	6.97175	2.60584	0.00939227	0.0606612	-3.05025
POLM	-0.268428	7.42958	-4.8698	1.43e-06	0.000113449	4.95051
TWIST1	0.238806	7.29153	2.46564	0.0139554	0.0792097	-3.39139
KIAA1549	-0.0625837	5.60134	-2.08954	0.0370794	0.151011	-4.21506
CALD1	0.264411	8.52904	2.14548	0.0323146	0.137952	-4.10101
BICC1	0.0826493	5.44505	2.8851	0.00405337	0.0346998	-2.31595
ECD	0.162908	6.76065	2.4058	0.0164385	0.0879	-3.53138
P4HA1	-0.233171	7.60638	-2.2528	0.024632	0.11492	-3.87393
SLC25A16	-0.0720797	5.5369	-2.1948	0.0285597	0.127509	-3.998
VPS26A	-0.203679	6.08969	-2.73238	0.00647294	0.0474889	-2.72654
RBM19	0.0646805	5.59807	2.71206	0.00687814	0.0495111	-2.77952
MED13L	-0.29148	6.40115	-4.02005	6.56e-05	0.00183846	1.40746
CDKN2C	0.301638	6.18783	4.51364	7.67e-06	0.000383219	3.38853
RNF11	0.224444	7.1125	3.74507	0.000197705	0.00416011	0.39785
SSPN	-0.294708	7.43974	-2.57627	0.0102251	0.0643793	-3.12374
PRDX4	0.235214	10.7729	2.51428	0.0121877	0.0722554	-3.27511
DDX39A	-0.176353	9.84589	-2.03295	0.0424972	0.16511	-4.32741
PKN1	-0.204874	7.01246	-2.97574	0.00304035	0.0283694	-2.06198
WDR83	0.157195	6.31537	2.40525	0.0164628	0.0879	-3.53263
GIPC1	-0.34098	9.96302	-4.4848	8.75e-06	0.000413492	3.2669
EBPL	0.359027	8.84569	4.17748	3.39e-05	0.00110946	2.01589
NLN	-0.112259	6.10616	-2.31743	0.0208154	0.103146	-3.73191
MMP19	0.157774	5.45305	4.08719	4.96e-05	0.00147872	1.66426
SPATS2	-0.109895	6.65635	-2.20551	0.0277965	0.124762	-3.97534
NR4A1	0.0970785	5.53547	2.08174	0.0377888	0.152871	-4.23072
LRP1	-0.194989	6.2371	-3.03897	0.00247708	0.024401	-1.88032
ATG101	-0.135527	9.06184	-2.31883	0.0207391	0.102804	-3.7288
IKZF4	-0.114781	6.53503	-2.79339	0.00538215	0.0418813	-2.5651
ATPAF1	0.252166	8.63244	3.76126	0.000185609	0.00399238	0.455419
STIL	-0.202927	7.28582	-2.02867	0.0429327	0.166329	-4.33578
AMD1	0.341456	7.13189	2.96894	0.00310744	0.0288287	-2.0813
NDUFAF4	0.191851	6.91461	2.49466	0.0128754	0.0749851	-3.32229
RAB9A	0.245674	8.94828	3.33529	0.000904631	0.0120388	-0.97982
KCNJ2	0.207623	6.51365	2.9783	0.00301545	0.0281914	-2.0547
COQ8B	-0.1256	6.60394	-2.13016	0.0335643	0.141745	-4.13254
AGO2	-0.280953	8.95888	-2.12627	0.0338883	0.14274	-4.14052
CHPF	-0.374405	7.97359	-3.73675	0.000204207	0.00424965	0.368355
DNPEP	-0.170834	6.89769	-3.20193	0.00143727	0.0166012	-1.39512
INHA	-0.0854909	5.47043	-2.63656	0.00859167	0.0572735	-2.97303
ENKD1	0.15573	7.81231	2.1623	0.0309889	0.134467	-4.06614
HMGB1P1	-0.287528	7.81915	-2.6511	0.00823464	0.0557343	-2.93618
FAM210B	-0.539541	8.71982	-5.02241	6.74e-07	6.63e-05	5.65329
SLPI	0.598145	7.09679	2.52138	0.0119471	0.0714606	-3.25796
TTPAL	-0.118874	7.77167	-2.23937	0.0254973	0.117672	-3.90295
PREX1	-0.396679	6.61026	-3.72529	0.000213488	0.00437183	0.327851
NCOA3	-0.247925	8.53729	-3.5222	0.000460478	0.00747043	-0.3704
NCOA5	-0.231281	8.34315	-3.99795	7.18e-05	0.00196454	1.32381
VAPB	-0.121888	5.57299	-2.99182	0.00288696	0.0273245	-2.01614
CHD6	-0.248876	6.32589	-3.72271	0.000215637	0.00439723	0.318725
PLCG1	-0.29182	7.89277	-4.32043	1.82e-05	0.000707387	2.58745
TOX2	0.287864	7.0674	2.24082	0.0254026	0.117384	-3.89982
ZNFX1	-0.250777	8.58122	-3.3855	0.000756846	0.0106376	-0.819245
TMEM189-UBE2V1	0.269188	6.77025	3.28139	0.00109283	0.0136783	-1.14963
STAU1	-0.167786	8.94096	-2.56824	0.0104622	0.0654019	-3.14354
DDX27	-0.149159	7.4243	-2.12527	0.033972	0.142905	-4.14257
SEMG1	0.0946343	5.99599	1.99561	0.0464274	0.174587	-4.39987
VAMP7	0.137473	8.87436	2.01644	0.0441986	0.169096	-4.35961
NAGK	-0.185827	10.0421	-2.84438	0.00460143	0.0377661	-2.42755
MCEE	0.316289	8.81011	4.26931	2.28e-05	0.000820931	2.38097
ZNF576	0.155569	6.41495	3.63189	0.000305392	0.00557033	0.00209431
F13A1	0.407896	7.40524	2.47982	0.013418	0.0769719	-3.35772
BTN2A2	0.120867	5.48513	4.02787	6.35e-05	0.00178681	1.43717
RRP36	0.142218	9.01628	2.21093	0.0274164	0.123774	-3.96381
SNRPC	-0.156785	7.84629	-2.17553	0.0299795	0.131447	-4.03852
SLC17A1	-0.066498	5.42757	-2.07995	0.0379536	0.153382	-4.23431
ABCC10	-0.109792	6.30752	-2.37879	0.0176814	0.0921782	-3.59346
OARD1	0.194673	8.26621	3.07152	0.00222609	0.022761	-1.78538
H1-1	-0.120195	5.67319	-3.40617	0.000702804	0.0101313	-0.752465
SPDEF	-0.517021	9.46312	-2.21874	0.0268777	0.122102	-3.94718
MAD2L1BP	0.232539	6.87708	3.05707	0.00233449	0.0234239	-1.82765
CDKN1A	0.0899913	5.48012	3.65745	0.0002771	0.00519124	0.0904615
RREB1	-0.231826	6.32714	-4.6008	5.14e-06	0.000290195	3.76062
SLC35B3	0.146126	7.97938	2.44259	0.0148695	0.0823941	-3.44571
ATXN1	-0.231204	6.91211	-2.69732	0.00718633	0.0509342	-2.81772
NUP153	-0.180877	7.38381	-2.90672	0.00378707	0.0331232	-2.25605
SH3TC1	-0.125352	6.45903	-2.01555	0.0442916	0.169318	-4.36133
CNOT1	-0.159126	9.94628	-2.42724	0.015507	0.0845463	-3.48159
GOT2	-0.206202	9.74895	-2.24775	0.0249542	0.11568	-3.88486
DOK4	0.126488	6.13921	2.38746	0.0172733	0.0908993	-3.57358
KIF25	-0.106178	5.4619	-2.01729	0.0441098	0.168914	-4.35796
IRF1	0.26267	9.08387	2.08976	0.0370595	0.151011	-4.21462
RNF113A	0.218464	7.41713	3.54445	0.000424039	0.00706783	-0.295731
TMEM255A	0.054979	5.50269	1.97042	0.0492487	0.181575	-4.448
FAM193A	-0.288545	7.09937	-6.01312	3.16e-09	1.02e-06	10.691
SLC25A35	-0.239557	6.20594	-3.06931	0.0022423	0.022839	-1.79183
SLC25A19	0.20173	6.94651	2.25349	0.0245883	0.11479	-3.87244
NT5C	0.259001	9.18516	3.51717	0.000469097	0.00755789	-0.38719
KIR2DL1	-0.089675	5.51375	-3.00939	0.00272747	0.02626	-1.96577
PPP1R12C	-0.166234	6.21942	-4.30181	1.98e-05	0.000745675	2.51196
SRMS	0.0735558	5.53456	2.20009	0.0281803	0.126047	-3.98681
SLC2A4RG	0.172232	6.94763	2.31626	0.0208798	0.103294	-3.73453
PPDPF	0.211236	7.28328	2.53649	0.011449	0.0695222	-3.22129
IL1B	0.340403	6.68464	2.7392	0.00634174	0.0467184	-2.70866
CHCHD5	0.188308	8.79551	2.07567	0.0383497	0.154323	-4.24288
INSIG2	0.201427	7.91243	2.75603	0.00602831	0.0453968	-2.66436
THOC2	-0.307101	7.75267	-3.90617	0.000104419	0.0026094	0.981115
ATG4C	0.175312	7.06375	3.11605	0.00192038	0.0204564	-1.65387
TRIP10	-0.313536	6.9377	-4.273	2.24e-05	0.000811889	2.39579
FOSB	0.867423	8.49251	3.30659	0.00100072	0.0128013	-1.07056
VASP	-0.217358	6.41357	-4.2184	2.84e-05	0.000965769	2.17767
TGM3	0.250775	5.75617	2.88539	0.00404958	0.0346878	-2.31513
RBCK1	-0.176266	8.02316	-2.53559	0.0114782	0.0696416	-3.22348
STK35	-0.289538	6.76286	-4.66375	3.83e-06	0.000231042	4.03345
SNRPB	0.223137	10.0849	2.70847	0.00695218	0.0498709	-2.78886
DSTN	-0.349202	10.5196	-3.20825	0.00140658	0.0163217	-1.37581
MCM8	-0.126375	5.88277	-2.94103	0.00339721	0.0306227	-2.16014
BANF2	0.0450639	5.46914	2.02163	0.0436577	0.168	-4.34952
HNRNPR	0.122648	10.1423	2.26409	0.0239242	0.112595	-3.8494
ZNF436	-0.190367	6.66004	-3.40595	0.000703377	0.0101313	-0.7532
DYNLRB1	-0.330958	9.37697	-3.95539	8.55e-05	0.0022619	1.16396
GRPR	-0.414262	6.41345	-2.1208	0.0343478	0.143841	-4.1517
UROD	0.106074	9.80349	2.05491	0.0403202	0.159512	-4.28418
TMEM53	0.0909786	5.97299	2.17022	0.0303813	0.132624	-4.04963
XRCC3	-0.171385	6.27704	-3.08428	0.00213419	0.0220424	-1.74788
F10	0.112282	5.56231	2.8055	0.00518659	0.0409484	-2.53265
RBM42	-0.177213	8.67807	-3.29596	0.00103868	0.0131708	-1.104
UBA2	-0.0747313	5.61895	-2.11031	0.0352443	0.146245	-4.17306
FFAR2	0.212804	5.69851	2.89752	0.0038984	0.0337714	-2.2816
THRA	0.255687	6.55227	2.83169	0.00478541	0.0387288	-2.462
IRF3	-0.228225	7.75792	-3.53785	0.000434543	0.00717691	-0.3179
AHDC1	-0.222107	6.45446	-3.14644	0.00173452	0.0189635	-1.56308
ZNF384	-0.175403	6.95531	-3.19456	0.00147382	0.0168624	-1.41758
TIMM17B	0.200802	7.63676	2.74477	0.00623642	0.046268	-2.69402
KTN1	-0.386893	8.64511	-3.65777	0.000276766	0.00519124	0.0915581
SGPP1	0.159676	5.63944	3.23386	0.00128831	0.0154204	-1.29718
FAM78A	-0.0903209	5.59729	-2.92394	0.00358655	0.0317713	-2.20804
NUP214	-0.160714	8.24441	-2.89723	0.00390199	0.0337823	-2.28241
MAP2K2	-0.214087	9.03863	-3.10111	0.00201838	0.0212508	-1.6982
HNRNPH2	0.341645	7.37586	2.75524	0.00604276	0.0454294	-2.66645
CANX	0.225989	7.63368	3.40502	0.000705711	0.0101448	-0.756188
IPPK	-0.0892302	5.99005	-2.0019	0.0457451	0.173277	-4.38776
ZNF484	0.0957282	6.24966	2.46239	0.0140812	0.0796744	-3.39908
OMD	0.422638	6.80609	2.96936	0.00310325	0.0288082	-2.08011
FGD3	-0.459743	9.29276	-2.52994	0.0116626	0.0704658	-3.23721
PPCS	-0.30018	8.50375	-2.51773	0.0120705	0.0719126	-3.2668
DYRK2	-0.346624	8.7324	-3.17054	0.00159905	0.0179461	-1.49048
YEATS4	-0.208262	7.48583	-2.0786	0.038078	0.15371	-4.23701
FGFRL1	-0.369624	7.74363	-3.20753	0.00141	0.0163252	-1.37798
UBR4	-0.302835	8.98519	-5.43781	7.86e-08	1.28e-05	7.66626
HP1BP3	0.136113	6.51343	2.40964	0.016268	0.0874373	-3.52248
ADGRE2	0.0585173	5.47391	2.43323	0.0152554	0.0836457	-3.46761
SIN3B	-0.404309	7.0416	-6.2045	1.02e-09	4.37e-07	11.7568
GFER	-0.0901377	5.64346	-2.083	0.0376741	0.152578	-4.22821
CHTF18	-0.223257	7.00319	-2.30454	0.0215327	0.105463	-3.76056
TUBBP1	-0.241189	6.551	-3.73245	0.000207646	0.00427632	0.353134
KDM4B	-0.187858	6.03277	-2.55507	0.0108621	0.0669667	-3.17592
TICAM1	0.15691	8.21913	2.61184	0.00923081	0.0600458	-3.03523
METTL16	0.10844	6.61883	2.20878	0.0275668	0.123914	-3.96839
PNKD	0.128625	7.11294	2.27795	0.0230799	0.110447	-3.81913
RNF6	0.118617	5.52944	4.14175	3.94e-05	0.00125205	1.87587
AKAP9	0.0802444	5.42956	2.93959	0.0034128	0.0307004	-2.16418
GNG11	0.298263	8.42877	2.3674	0.0182297	0.0944261	-3.61942
HIP1	-0.134582	6.77441	-1.99032	0.047009	0.176044	-4.41004
PTPN12	-0.161766	7.82362	-2.27292	0.0233833	0.111228	-3.83014
FGL2	0.416131	7.86287	2.93682	0.00344296	0.0308952	-2.17196
STEAP4	0.231373	5.89958	1.98355	0.0477611	0.177952	-4.423
RBM48	0.179857	6.17808	3.07911	0.002171	0.0223077	-1.76309
CASD1	-0.255205	6.74162	-2.29309	0.0221877	0.107323	-3.78587
ZFP36	0.51441	9.72429	3.27852	0.00110382	0.013792	-1.1586
SPINK2	0.0707906	5.53839	1.98508	0.0475905	0.177655	-4.42007
PAICS	-0.156766	10.112	-2.02946	0.0428514	0.166086	-4.33423
TUBGCP6	-0.219644	6.92528	-3.68012	0.000254094	0.00493207	0.169304
DGCR8	-0.375302	7.74085	-5.70145	1.86e-08	4.44e-06	9.01865
GAL3ST1	-0.0799005	5.42004	-2.58343	0.0100176	0.0635408	-3.10602
ADORA2A	-0.263448	6.6932	-2.04897	0.0408987	0.161011	-4.2959
ATF4	-0.220115	7.55024	-2.43429	0.0152116	0.0835192	-3.46515
CDC42EP1	0.13529	6.30492	2.182	0.029496	0.13018	-4.02495
APOBEC3F	0.180661	6.55367	2.22911	0.0261759	0.119965	-3.925
EMC4	0.2337	10.1794	3.39758	0.000724815	0.0103681	-0.780271
LSM8	0.184592	6.83534	3.46583	0.000566321	0.00871019	-0.55755
DNAJB9	0.258952	8.00398	2.98659	0.00293608	0.0276273	-2.03108
CHN1	0.435795	7.84447	3.82811	0.000142675	0.00324179	0.695584
ORMDL1	0.0904404	8.6031	2.03366	0.042425	0.164918	-4.32602
SNRPN	0.274842	9.10475	2.46018	0.0141671	0.0800356	-3.40429
TWSG1	0.195118	8.3696	2.15359	0.0316699	0.135959	-4.08424
CCDC32	0.213168	8.5728	3.73844	0.000202871	0.00423203	0.374335
ALDH1A2	0.277921	6.19856	2.23343	0.0258883	0.119066	-3.91573
MINDY2	-0.126096	5.82578	-3.04941	0.00239385	0.0238383	-1.84997
CLN6	-0.0938794	6.12494	-2.29117	0.0222992	0.107676	-3.7901
ARPP19	-0.296801	7.91503	-3.1393	0.00177661	0.0192929	-1.58448
VPS13C	-0.19433	6.76213	-2.4215	0.0157519	0.0854961	-3.49497
ACKR4	0.121439	5.57741	2.32213	0.0205595	0.102107	-3.72144
ANAPC13	0.27425	10.1896	3.851	0.000130267	0.0030392	0.77875
COPB1	-0.199934	9.7627	-3.0861	0.00212138	0.0220159	-1.74252
PLD2	-0.137966	6.57778	-2.83214	0.00477873	0.0387179	-2.46077
CD68	0.404523	6.62876	3.21615	0.00136904	0.0160845	-1.3516
KIF1C	-0.231958	6.14129	-4.77361	2.28e-06	0.000161161	4.51786
PHF20L1	-0.135561	8.05448	-1.96931	0.0493769	0.181909	-4.45012
CCNT1	0.167242	6.45923	3.75974	0.000186717	0.00400435	0.449992
ILF3	-0.298449	8.88043	-4.016	6.67e-05	0.00185872	1.39209
AP1M2	-0.136319	6.31403	-2.33622	0.0198079	0.0997542	-3.6899
NGDN	0.308413	7.54671	3.98616	7.54e-05	0.00202769	1.27936
RAB2B	0.294848	9.37544	5.39083	1.01e-07	1.59e-05	7.43132
AJUBA	-0.111282	5.94114	-2.70586	0.00700637	0.0501605	-2.79562
DAD1	0.170316	11.4361	2.00524	0.045386	0.172421	-4.38132
SEC14L1	0.150042	6.81545	2.43245	0.0152882	0.0837305	-3.46945
ASH2L	0.247665	9.3235	2.48262	0.0133142	0.0766794	-3.35106
CDKN1C	0.211615	6.78812	2.10643	0.035581	0.147263	-4.18093
CBFA2T3	0.0463844	5.58162	2.10133	0.0360281	0.148451	-4.19127
PUDP	0.207265	7.04132	3.36074	0.000826675	0.0112805	-0.898731
ERMARD	-0.128429	7.47017	-2.04877	0.0409191	0.161047	-4.29631
GDPD2	-0.0820762	5.4416	-2.64203	0.00845588	0.0566809	-2.9592
SAT1	0.18833	11.7316	2.11893	0.0345061	0.1442	-4.15551
DOCK6	-0.213607	6.9607	-3.19567	0.00146825	0.0168372	-1.4142
ANGPTL8	0.0806774	5.67206	2.20933	0.0275281	0.123894	-3.96722
NECTIN2	-0.214337	8.75421	-2.26891	0.0236278	0.111816	-3.8389
TOMM40	-0.157446	9.48907	-2.12389	0.0340877	0.143247	-4.14539
DPP6	-0.0792466	5.48225	-2.5103	0.0123247	0.0728222	-3.28473
SAFB2	-0.237867	8.40376	-4.56221	6.14e-06	0.000326517	3.59505
PLVAP	-0.276276	6.95725	-3.27608	0.00111323	0.0138977	-1.16622
NSUN5	-0.137219	8.1961	-2.02381	0.043432	0.167351	-4.34527
USHBP1	0.0525199	5.46806	2.21222	0.0273272	0.123449	-3.96108
TULP4	-0.270511	8.48202	-3.39397	0.000734249	0.0104515	-0.791928
QRSL1	-0.0782128	5.69714	-2.32993	0.0201404	0.100988	-3.704
MTRES1	-0.124535	5.7539	-2.76839	0.00580732	0.0442839	-2.63169
MLLT1	0.115549	5.60604	4.3824	1.39e-05	0.000573087	2.84082
AFDN	-0.432537	8.52581	-3.66588	0.000268321	0.00512599	0.119741
ACTN4	-0.360649	9.9075	-4.54658	6.6e-06	0.000344523	3.52839
ARPC1B	0.333818	7.22164	3.32809	0.000927905	0.0121701	-1.00266
MAP1S	-0.219959	7.66713	-3.92685	9.6e-05	0.00244651	1.05766
SSBP4	-0.148195	7.97701	-1.98479	0.0476228	0.177655	-4.42063
ZNF557	-0.0744438	5.4198	-2.75307	0.00608247	0.0455683	-2.67218
ZBTB46	-0.21717	7.12502	-2.82468	0.00489001	0.0393777	-2.48098
LSP1	0.294076	6.30356	3.53785	0.000434555	0.00717691	-0.317924
LAMA5	-0.252231	10.7664	-2.29913	0.0218398	0.106336	-3.77253
OSBPL2	-0.331589	5.93318	-5.60107	3.25e-08	6.46e-06	8.49694
EXOSC2	0.186791	6.96927	3.66271	0.000271598	0.00513454	0.1087
POMT1	0.209091	7.38436	3.51814	0.000467422	0.00754894	-0.383951
CHMP2A	0.193347	7.79261	2.40502	0.0164733	0.0879	-3.53318
TRIM28	-0.302604	8.49229	-4.21085	2.93e-05	0.000995316	2.14772
SESN2	-0.0902665	5.70997	-2.80318	0.0052235	0.0411057	-2.53887
CLIP1	-0.178694	8.5723	-2.23142	0.0260216	0.119428	-3.92004
ZNF426	-0.22172	6.78078	-3.98812	7.48e-05	0.00201519	1.28674
SLC6A8	-0.200825	6.61243	-2.28841	0.0224602	0.108133	-3.79618
PLXNA3	-0.285276	7.71294	-2.92034	0.00362767	0.0320583	-2.2181
MPP1	0.235656	6.96649	2.82337	0.00490969	0.0394487	-2.48451
ZNF331	0.103952	5.40018	3.86316	0.000124101	0.00293456	0.823093
ZNF236	-0.166824	5.97778	-3.92113	9.83e-05	0.0024777	1.03646
UBE4B	-0.146956	7.4509	-2.59778	0.00961305	0.0617302	-3.07037
CASZ1	-0.360705	6.95475	-3.23674	0.00127559	0.0152934	-1.28829
UBA1	-0.520309	10.4389	-6.6566	6.33e-11	5.19e-08	14.3898
POLN	-0.170352	5.91746	-2.78177	0.00557615	0.0430181	-2.59613
SYNE1	0.129652	5.89604	2.76625	0.00584508	0.0444539	-2.63736
EPS8L1	-0.257587	6.79136	-2.55597	0.0108342	0.0668688	-3.1737
ZNF341	-0.147963	6.82883	-2.54397	0.0112093	0.0684391	-3.20306
ATP6V1E1	0.225183	10.5796	3.79776	0.000160854	0.00354931	0.586043
ZNF227	-0.101907	6.22242	-2.52853	0.011709	0.0706288	-3.24063
COX4I1	0.151709	12.7683	2.62157	0.00897438	0.0589855	-3.01082
CHMP1A	-0.229263	8.37384	-3.25365	0.00120327	0.0146439	-1.23598
NFATC1	-0.111238	5.59948	-2.75174	0.00610688	0.0456804	-2.67568
HACL1	0.205802	8.44994	3.01284	0.00269714	0.0260198	-1.95585
RBSN	-0.130351	8.93725	-2.6068	0.00936627	0.0606281	-3.04785
NAPSA	-0.197208	5.81688	-3.67679	0.000257353	0.00497267	0.157708
DIAPH1	-0.214901	8.89971	-3.165	0.00162931	0.0180855	-1.50722
ANO1	-0.352683	8.5769	-2.21715	0.0269868	0.122368	-3.95058
PPFIA1	-0.244891	9.35715	-2.3841	0.0174304	0.0912958	-3.58129
THOC6	-0.176028	7.76231	-2.4021	0.0166037	0.0884656	-3.5399
CA6	-0.133153	5.67383	-2.89231	0.00396273	0.0341474	-2.29602
NPHP4	-0.0980538	6.37	-2.08243	0.0377256	0.152658	-4.22933
MAP1B	0.224866	5.94652	2.813	0.00506875	0.0402809	-2.51249
ZCCHC9	0.158057	8.36559	2.70048	0.00711929	0.0507188	-2.80956
PRKAB2	-0.139789	6.79693	-2.55087	0.0109922	0.067454	-3.18619
CLUHP3	-0.192943	7.04223	-2.24624	0.0250515	0.115983	-3.88813
PDHA1	0.139604	8.27581	2.09542	0.036552	0.149722	-4.20321
SELENOS	0.313499	8.64901	3.69062	0.000244049	0.00478185	0.20601
THAP1	0.200499	6.45757	2.63041	0.00874704	0.0579901	-2.98857
RHPN2	-0.365861	9.15461	-2.50032	0.0126734	0.0740741	-3.30871
ACTR10	0.252631	8.76434	3.35119	0.000855147	0.0115175	-0.92921
FBXW9	-0.161026	7.35091	-2.56935	0.0104292	0.0653522	-3.14081
RFX1	-0.138974	7.43534	-2.64745	0.00832295	0.0560993	-2.94544
CC2D1A	-0.119658	6.35461	-2.70072	0.00711422	0.0507076	-2.80894
LRRC41	0.136491	7.34948	2.40766	0.0163557	0.0877236	-3.52707
DHX30	-0.161222	8.41196	-2.66467	0.00791337	0.0542978	-2.9016
NUP210	-0.291625	7.14062	-3.47826	0.000541196	0.00841288	-0.516532
HSD17B7	-0.216239	6.9691	-2.4378	0.015066	0.08311	-3.45694
ENOSF1	-0.26488	8.07466	-3.17015	0.00160117	0.0179461	-1.49166
SLX1A	0.182522	6.80872	2.2943	0.0221177	0.107149	-3.7832
TIMM10B	0.172019	6.81362	4.33287	1.73e-05	0.000680621	2.63805
EFR3A	-0.216405	9.31341	-3.0921	0.00207962	0.0217067	-1.72482
IMMT	-0.189584	8.92133	-2.72416	0.00663417	0.0482573	-2.74802
MRPL35	0.224758	8.7373	3.38234	0.000765439	0.0107199	-0.829418
PER2	0.159036	8.53555	2.0707	0.0388132	0.155499	-4.25279
RAN	0.233493	7.95153	3.06518	0.00227301	0.0230431	-1.80393
CLUH	-0.249035	7.34593	-3.08028	0.00216259	0.0222668	-1.75964
MYBBP1A	-0.11772	6.08727	-2.72845	0.00654961	0.047858	-2.73682
UBE2G1	0.249294	7.66668	2.67256	0.00773204	0.0535854	-2.88144
TBC1D14	-0.256999	8.82761	-3.80437	0.00015672	0.00348456	0.609818
LANCL2	0.16883	7.07445	2.6657	0.00788946	0.0542363	-2.89897
JCHAIN	0.613334	7.96398	2.13375	0.0332681	0.140822	-4.12518
WBP2	-0.189216	11.7737	-2.48227	0.0133271	0.0767179	-3.35189
EIF5A	0.175985	9.84533	2.12293	0.0341682	0.143502	-4.14735
CLEC10A	0.106275	5.61633	2.4526	0.014466	0.0811702	-3.42217
SDF2	0.196694	9.40427	2.55252	0.010941	0.0673191	-3.18216
NIP7	0.276478	8.18831	3.59004	0.000357638	0.00623354	-0.141304
VPS4A	-0.156505	7.15608	-2.62212	0.00896002	0.0589178	-3.00943
PCED1A	-0.265664	7.29693	-3.74034	0.000201377	0.00421295	0.381075
NXT1	0.253172	9.15893	3.99009	7.42e-05	0.00200638	1.29417
PTPRA	-0.315063	8.64135	-4.92301	1.1e-06	9.31e-05	5.19327
ARHGEF11	-0.253758	6.55522	-5.13963	3.73e-07	4.26e-05	6.20656
SYT11	0.233597	8.31414	2.11197	0.0351015	0.145819	-4.16969
TESMIN	-0.309797	6.78745	-2.36628	0.0182843	0.0946078	-3.62197
DPH2	0.181914	5.79206	4.24579	2.52e-05	0.00089145	2.28677
NASP	0.171364	6.72808	2.3335	0.019951	0.10037	-3.696
LPIN3	0.0558637	5.45591	2.45489	0.0143753	0.0808658	-3.41678
ZSWIM3	-0.0854776	6.28114	-2.07857	0.0380808	0.15371	-4.23707
SERINC3	0.189002	9.56864	2.4445	0.0147916	0.0821257	-3.44121
ZBED3	-0.110026	5.60163	-3.74691	0.000196295	0.00414176	0.404376
PATJ	0.121354	6.1358	2.02732	0.0430708	0.166537	-4.33842
ZMYM5	0.206139	6.2535	4.60297	5.09e-06	0.000288411	3.76996
XPO4	-0.244279	6.79846	-3.3195	0.000956384	0.0124313	-1.02984
POMP	0.226452	10.9596	2.98293	0.00297087	0.0278644	-2.04152
COG6	0.18095	7.41005	3.11834	0.0019058	0.0203608	-1.64707
GPALPP1	0.0902836	5.59779	2.76087	0.00594093	0.0448551	-2.65159
RFC3	0.153472	6.26884	2.15024	0.031935	0.136814	-4.09118
STARD13	-0.317052	6.7766	-3.0648	0.0022759	0.0230431	-1.80506
FAM104A	-0.206219	8.3817	-2.98808	0.00292198	0.0275475	-2.02682
EPHB2	-0.0729412	5.85266	-2.00294	0.0456331	0.173034	-4.38576
ZNF414	-0.0724036	5.84388	-2.45319	0.0144428	0.081143	-3.42079
HSPBP1	0.172152	6.17863	3.42428	0.000658439	0.00971818	-0.693645
SLF1	-0.13356	5.98469	-3.31285	0.000979015	0.012562	-1.05086
CNDP2	-0.196155	11.3498	-2.74773	0.00618111	0.0460932	-2.68624
RTN3	-0.315581	6.90717	-3.05071	0.00238374	0.0237703	-1.84621
PLAAT4	-0.429536	11.457	-2.22076	0.0267397	0.121589	-3.94287
PLAAT2	-0.241446	6.10153	-2.3369	0.019772	0.0997542	-3.68836
MORC2	-0.319423	7.83119	-4.43201	1.11e-05	0.00048833	3.04607
SEC14L4	-0.0812075	5.53433	-2.00333	0.0455907	0.172918	-4.385
GIMAP6	0.241635	7.63978	2.20548	0.0277984	0.124762	-3.9754
GIMAP4	0.327949	9.23279	2.53321	0.0115556	0.069987	-3.22928
ADCK2	0.125477	8.89032	2.0316	0.0426339	0.165508	-4.33005
KRAS	-0.158034	7.56629	-2.74624	0.00620886	0.0461635	-2.69015
IPO8	-0.235067	7.24055	-2.33628	0.0198048	0.0997542	-3.68976
SPINK5	0.110621	5.48558	3.57792	0.000374267	0.00642936	-0.182537
ARNTL	0.171756	6.75961	2.89946	0.00387468	0.0336462	-2.27621
LYVE1	0.313415	6.09954	2.63737	0.00857148	0.0571726	-2.97098
SBF2	-0.121568	6.60735	-2.1317	0.0334368	0.14133	-4.12938
MICAL2	-0.223235	5.81583	-4.47604	9.1e-06	0.000426193	3.23007
ZFC3H1	-0.113236	6.30258	-2.52105	0.0119584	0.0714606	-3.25877
DUSP26	0.154104	6.21655	2.30838	0.0213166	0.104665	-3.75203
NUMB	-0.119168	8.94012	-2.28661	0.0225656	0.108523	-3.80012
MED6	0.20699	8.88732	4.28039	2.17e-05	0.000792072	2.42554
EIF2S1	-0.0950435	6.73216	-1.9976	0.0462106	0.174081	-4.39604
CTIF	-0.170978	6.9669	-2.08245	0.0377242	0.152658	-4.22931
VHL	0.446631	6.23341	8.03355	5.03e-15	2.43e-11	23.3619
EDEM1	-0.17178	7.09981	-2.50558	0.0124884	0.073379	-3.29607
KATNBL1	-0.0938888	5.6083	-2.42171	0.0157429	0.0854921	-3.49448
SYT6	-0.0720878	5.44512	-2.29394	0.0221382	0.107213	-3.78398
PPHLN1	0.196279	8.23698	3.51607	0.000471014	0.00755789	-0.390882
ARF3	-0.184755	8.4926	-2.90967	0.00375206	0.0328368	-2.24785
SLC38A2	-0.354446	8.47428	-3.83744	0.000137493	0.0031552	0.729397
YWHAQ	0.267715	11.627	3.55516	0.000407479	0.00683952	-0.259628
ROCK2	-0.376353	6.55225	-5.98691	3.68e-09	1.16e-06	10.5473
LPIN1	0.259507	8.69156	2.26095	0.0241194	0.113037	-3.85624
IAH1	0.174703	9.41807	2.42883	0.0154402	0.0842769	-3.4779
LDHA	-0.241906	12.2792	-2.87374	0.00419987	0.0356509	-2.34722
IL6ST	-0.435349	9.50108	-2.5616	0.010662	0.0662235	-3.15987
TIMM17A	0.125727	5.92265	3.52606	0.000453939	0.00740533	-0.35745
NARS1	-0.205422	9.44881	-2.44202	0.0148929	0.0824048	-3.44705
RELCH	-0.151638	7.06011	-3.0909	0.00208795	0.0217467	-1.72838
TMEM241	-0.294972	7.68442	-2.55575	0.0108411	0.0668688	-3.17425
DOCK2	0.31379	8.23223	2.40734	0.0163697	0.0877666	-3.5278
RAB33A	0.151156	5.71988	2.70511	0.00702195	0.0501978	-2.79756
RBMX2	-0.151799	7.30403	-2.60603	0.00938695	0.0606612	-3.04976
PIWIL4	-0.0842777	5.68492	-1.96858	0.0494605	0.182004	-4.4515
PUM1	-0.340831	10.3702	-5.7258	1.63e-08	4.07e-06	9.14642
YARS1	-0.143691	9.3527	-2.14303	0.0325117	0.138468	-4.10607
AGO4	0.0632032	5.80428	2.00144	0.0457949	0.173278	-4.38865
BTF3L4	0.319458	8.10521	4.28932	2.09e-05	0.000775428	2.46154
DSG1	-0.194059	5.5798	-2.6008	0.00952971	0.0613578	-3.06283
TMEM165	0.15774	7.15641	2.57412	0.010288	0.0647189	-3.12904
COL4A2	-0.187222	7.81899	-2.03695	0.0420935	0.164027	-4.31957
UBAC2	0.168211	8.39102	2.86959	0.00425459	0.0359861	-2.35861
ARGLU1	-0.198057	10.3343	-2.2955	0.0220483	0.10692	-3.78055
BIVM	-0.23649	7.3276	-2.65153	0.00822435	0.0557206	-2.93509
TPP2	-0.143242	6.30519	-3.04512	0.00242778	0.0240771	-1.86247
ARHGAP32	-0.561337	8.44698	-4.55285	6.41e-06	0.000337177	3.55509
OSTF1	0.162533	9.26033	2.10581	0.035635	0.147445	-4.18219
UBQLN1	0.174143	7.68501	2.54014	0.0113316	0.068993	-3.21241
NAA35	0.107089	6.62232	2.35763	0.0187119	0.0959652	-3.6416
CTSL	0.396111	10.1762	3.14654	0.00173392	0.0189635	-1.56278
GOLM1	0.109036	5.65332	2.20508	0.027827	0.124852	-3.97626
TRAFD1	-0.188222	7.61434	-3.0846	0.0021319	0.0220424	-1.74692
DMTF1	-0.130858	7.82313	-2.28749	0.022514	0.108325	-3.79819
TMEM243	0.206145	8.18786	2.52612	0.011789	0.0709613	-3.24649
TMEM60	0.28314	9.08694	4.47645	9.08e-06	0.000426193	3.23179
PNPLA8	-0.183922	6.86293	-2.81516	0.00503524	0.0401372	-2.50667
RINT1	0.10745	6.59412	2.72289	0.00665931	0.0483433	-2.75132
MAP3K7	-0.146526	8.06686	-2.44807	0.0146476	0.0817327	-3.43284
PRRG4	-0.21311	6.26398	-2.86044	0.00437769	0.0365246	-2.38372
DNAJC14	-0.173605	7.18728	-3.61813	0.000321721	0.00577388	-0.045225
AVIL	-0.121962	5.97231	-2.64838	0.00830032	0.0559742	-2.94308
GDF11	-0.0791721	5.62257	-1.97293	0.0489618	0.181115	-4.44324
PAN2	-0.153164	7.49904	-2.30135	0.0217133	0.105904	-3.76762
CD164	-0.169641	6.13312	-2.05839	0.0399834	0.158768	-4.27727
AHI1	-0.192177	7.82922	-2.25184	0.0246928	0.115003	-3.87601
MICAL1	-0.238629	7.57138	-2.5995	0.0095654	0.0615603	-3.06606
CCT7	0.285851	8.61395	2.88287	0.00408169	0.0349011	-2.32208
SMYD5	-0.0894278	5.81433	-2.96981	0.00309879	0.0287853	-2.07883
KLHL36	0.136781	7.41661	2.06875	0.0389968	0.156063	-4.25668
FBXL8	-0.104717	5.69902	-2.49878	0.0127283	0.074307	-3.31242
FHOD1	-0.199043	7.64787	-2.59907	0.00957737	0.0615827	-3.06715
CCDC102A	0.22115	7.36104	2.67791	0.00761101	0.0529488	-2.86771
PCNX2	-0.22445	6.01487	-4.40614	1.25e-05	0.000528525	2.93878
ABCB10	0.159974	7.08623	2.56197	0.0106509	0.0662235	-3.15898
TAF5L	0.0762182	5.56804	2.13961	0.032789	0.13921	-4.11313
GLUL	0.29341	6.03848	4.84481	1.61e-06	0.000124722	4.83734
DHX9	0.168105	6.95927	2.2493	0.0248547	0.115292	-3.8815
CEP350	-0.271171	8.29768	-3.69748	0.000237691	0.00470809	0.230042
PIGC	0.187056	9.1367	2.61831	0.00905948	0.0592294	-3.019
RC3H1	-0.106514	5.51386	-2.91533	0.00368558	0.0324309	-2.23208
HTR2B	0.291166	6.18497	3.17569	0.0015714	0.0177597	-1.47489
ITM2C	0.33445	8.52643	2.09098	0.0369497	0.150822	-4.21216
SERPINE2	0.369193	9.99762	2.03587	0.0422014	0.164225	-4.32168
DNAJB2	-0.207514	10.0831	-3.02366	0.00260392	0.0253224	-1.92465
TMBIM1	0.261026	7.19692	3.42295	0.0006616	0.00974587	-0.697967
MRPS9	0.108856	8.39606	1.96992	0.0493064	0.181742	-4.44896
C2orf49	0.264822	7.00882	4.86586	1.46e-06	0.000114428	4.93265
ISCU	0.17259	10.2226	2.5254	0.0118127	0.0710183	-3.24822
PWP1	0.111658	9.02677	2.261	0.0241161	0.113037	-3.85612
WASHC4	-0.0786545	5.4507	-2.52124	0.0119519	0.0714606	-3.2583
SLC41A2	0.154713	5.93118	2.36642	0.0182775	0.0946063	-3.62165
FLNB	-0.306384	10.2697	-2.31004	0.0212243	0.104353	-3.74836
RNASEH2B	-0.213342	6.44213	-2.53207	0.0115928	0.0701313	-3.23204
CKAP2	-0.177034	6.12558	-2.50695	0.0124409	0.0732121	-3.29279
COG3	-0.176841	6.19114	-2.93988	0.00340968	0.0306913	-2.16337
EDNRB	0.291771	6.74805	3.74658	0.000196548	0.00414176	0.403203
C7orf25	0.198571	7.26295	4.04364	5.95e-05	0.00170237	1.49724
RAC1	-0.262723	6.79617	-2.9508	0.00329312	0.0300709	-2.13263
IL6	0.478074	6.17181	3.58952	0.000358339	0.00623828	-0.143082
TBRG4	-0.181645	8.34484	-2.38476	0.0173997	0.0912243	-3.57979
DDX56	-0.19726	8.99285	-3.07954	0.00216792	0.0222919	-1.76183
DBNL	-0.244875	8.10109	-4.51662	7.57e-06	0.000380126	3.40116
TTYH3	-0.405574	7.9457	-3.63115	0.000306257	0.00557911	-0.000477808
TTC5	0.177545	7.32215	3.08245	0.00214713	0.0221565	-1.75325
ZFHX2	-0.11147	5.80301	-2.23134	0.0260268	0.119428	-3.9202
ADAMTS7	-0.0871303	5.58183	-2.42245	0.0157109	0.0854333	-3.49275
RSAD1	-0.197733	6.67081	-3.04769	0.00240741	0.0239242	-1.85498
KAT7	-0.0745512	5.83079	-2.48726	0.0131433	0.0759968	-3.33997
NDUFB5	0.265003	10.8934	3.98917	7.45e-05	0.00201022	1.29071
MRPL47	0.135506	7.21184	2.13399	0.0332477	0.140782	-4.12467
MARCHF7	0.141256	9.33548	2.46182	0.0141034	0.079738	-3.40043
SCN7A	0.0576904	5.52583	2.65787	0.00807303	0.0551587	-2.91896
TANK	0.296756	8.32744	4.39594	1.3e-05	0.000546327	2.89663
RPS6KC1	-0.233405	6.31541	-3.69175	0.000242996	0.00478185	0.209946
SMPD4	0.0921123	5.95679	3.13465	0.00180458	0.0195237	-1.59841
WDR33	0.262791	8.59179	3.81789	0.000148571	0.00334954	0.658588
IMP4	0.175474	9.7775	2.99194	0.00288585	0.0273245	-2.0158
HS6ST1	0.270544	6.01774	5.97268	4e-09	1.23e-06	10.4695
STAM	0.247229	7.59884	4.96212	9.09e-07	8.25e-05	5.37324
YME1L1	0.181897	8.05456	1.96802	0.0495254	0.182086	-4.45256
LRRC8A	0.235883	7.217	4.08517	5e-05	0.00148822	1.65648
ODF2	-0.292337	8.48431	-4.31026	1.91e-05	0.000729941	2.54618
ECPAS	-0.290425	8.38713	-4.52665	7.23e-06	0.000369525	3.44364
TMOD1	0.164222	5.79671	2.01337	0.0445216	0.170018	-4.36558
DAB2IP	-0.117019	5.75818	-3.28711	0.00107125	0.0134663	-1.13173
SLC31A2	0.254717	8.14914	2.24739	0.0249775	0.115751	-3.88564
ALDOB	-0.533775	6.28962	-6.65387	6.44e-11	5.19e-08	14.3734
MRPL50	0.18932	8.54138	2.55303	0.0109252	0.0672984	-3.18091
WDR38	0.0854858	5.65366	2.55154	0.0109714	0.0674117	-3.18456
TSTD2	-0.0855314	6.2456	-2.57781	0.01018	0.0641633	-3.11992
PSMB7	0.145814	10.9415	2.3609	0.0185493	0.0954663	-3.63419
TRMO	0.134222	7.58502	2.46478	0.0139886	0.0793053	-3.39343
GOLGA1	-0.185855	6.81421	-3.65796	0.000276568	0.00519124	0.0922079
RPL35	0.168018	5.85898	3.25612	0.00119304	0.0145683	-1.22832
ENPP2	0.463707	7.38089	2.85437	0.00446096	0.0369474	-2.40029
MYC	0.334677	9.01974	2.06656	0.0392037	0.156459	-4.26105
IL33	0.267549	6.53623	2.1222	0.0342296	0.143614	-4.14883
RANBP6	0.141247	6.34352	2.50189	0.0126182	0.0739319	-3.30495
UBAP2	-0.199756	6.45251	-3.66813	0.000266027	0.00509558	0.127549
GRHPR	0.121742	8.08323	2.25136	0.0247231	0.11502	-3.87704
CNPY3	0.232557	7.39891	3.25416	0.00120117	0.0146307	-1.23441
PIM1	0.274175	6.66734	2.64471	0.00838986	0.0564469	-2.95239
TFAP2A	-0.376909	10.1579	-2.45035	0.0145558	0.0813857	-3.42746
TMEM63B	-0.151258	6.26612	-2.3867	0.0173087	0.0909865	-3.57533
SLC22A23	-0.501802	7.66186	-4.51334	7.68e-06	0.000383219	3.38725
TUBB2A	-0.345069	7.30496	-2.79762	0.00531314	0.0415186	-2.55379
RIPK1	-0.186129	8.10637	-3.41593	0.000678565	0.00991604	-0.72081
HMGA1	-0.414674	8.32388	-3.56009	0.00040006	0.00676189	-0.242972
TRIM26	-0.143989	8.49782	-2.36536	0.0183295	0.0947068	-3.62406
CPEB2	-0.240763	7.20147	-2.34938	0.0191275	0.0975114	-3.66025
MGARP	0.123175	5.50316	3.19651	0.00146404	0.0168168	-1.41163
NUMA1	-0.345939	8.58171	-3.46405	0.000570009	0.00872071	-0.563415
RNF121	-0.144287	8.70761	-2.27337	0.0233559	0.111182	-3.82915
SLCO5A1	-0.0940521	5.44766	-2.51541	0.0121492	0.0721015	-3.27239
DCUN1D5	-0.234439	8.15962	-2.78656	0.00549549	0.0425088	-2.58336
TRIM29	0.256353	6.00582	2.14584	0.0322858	0.13787	-4.10027
FXYD6	0.294485	6.86001	3.05536	0.00234758	0.0235228	-1.83262
FXYD2	0.0814457	5.55872	2.78807	0.00547014	0.0423578	-2.57931
TMPRSS13	-0.153266	5.9287	-2.14276	0.032534	0.138482	-4.10664
ALKBH8	-0.116209	6.25486	-2.29945	0.0218218	0.106283	-3.77183
CTDSPL2	0.123888	6.52178	2.905	0.00380765	0.0332431	-2.26083
NDUFAF1	0.127398	7.33657	1.99859	0.0461033	0.173908	-4.39414
PARP6	-0.301097	7.19057	-3.94553	8.9e-05	0.00232799	1.12716
PLCB2	-0.17836	6.70266	-2.00985	0.044894	0.17108	-4.3724
ZNF280D	0.237743	6.8185	3.24031	0.00126001	0.0151818	-1.27728
SPTBN5	-0.110373	5.77361	-1.99693	0.0462838	0.174272	-4.39734
GCOM1	0.19542	6.02095	3.40963	0.000694131	0.0100487	-0.741268
GTF2B	0.221917	8.14297	4.02074	6.54e-05	0.00183678	1.41007
RABGGTB	0.154346	7.59624	2.08958	0.0370753	0.151011	-4.21497
ARHGAP29	-0.105525	5.46232	-4.23519	2.64e-05	0.000913281	2.24446
DBT	-0.094369	5.81514	-2.86354	0.00433564	0.0363754	-2.37522
RTCA	0.157558	7.46676	2.01972	0.0438558	0.168414	-4.35323
PNPT1	-0.086745	6.1745	-2.14891	0.0320404	0.137064	-4.09392
DYNC2LI1	0.304846	7.42456	3.38602	0.000755443	0.0106317	-0.817573
RAB1A	0.0959731	7.61961	2.14511	0.0323443	0.137996	-4.10177
CH25H	0.399278	6.55106	3.07439	0.00220508	0.0226258	-1.77695
KIF11	-0.198641	6.49469	-2.15247	0.0317583	0.136178	-4.08656
ENTPD1	0.314125	7.68143	3.5136	0.000475326	0.00760888	-0.39913
ADAMTS14	-0.0769598	5.51274	-2.53958	0.0113496	0.0690345	-3.21378
AOX1	0.344351	6.30156	2.86839	0.00427064	0.0360078	-2.36193
ATIC	-0.190981	10.614	-2.92228	0.00360546	0.0319081	-2.21268
SMARCAL1	0.104944	8.05094	2.44093	0.0149375	0.0826198	-3.44961
BARD1	-0.250338	7.91249	-2.75107	0.00611933	0.04575	-2.67746
SSB	0.209641	8.97852	3.28963	0.0010619	0.0134184	-1.12386
IDH1	0.298538	7.83191	2.55797	0.0107728	0.0666423	-3.16879
OLA1	-0.0586008	5.53779	-2.11998	0.034417	0.144006	-4.15337
WDR12	0.186159	7.67768	2.73574	0.00640807	0.0471799	-2.71774
SLC49A4	0.149843	8.19587	2.22961	0.0261422	0.119848	-3.92392
SENP7	-0.189782	7.03563	-3.26201	0.00116896	0.0143892	-1.21004
MNS1	0.240295	6.76821	2.76286	0.00590532	0.0447109	-2.64633
USP8	-0.303964	6.47226	-3.5558	0.000406502	0.00683101	-0.257452
SPPL2A	0.195031	8.83568	2.47265	0.0136873	0.0780847	-3.37476
INTS14	0.148857	7.52993	2.12458	0.0340293	0.143043	-4.14397
UBL7	0.140964	6.31574	2.37026	0.0180904	0.0939337	-3.6129
ARHGAP24	0.221188	6.65427	3.20806	0.00140745	0.0163217	-1.37636
COPS4	0.241946	8.65768	3.26715	0.00114831	0.0141892	-1.19406
SEC31A	-0.224405	9.83349	-3.60105	0.000343135	0.00603145	-0.103734
KIAA1109	0.055778	5.50945	2.35955	0.018616	0.0956089	-3.63724
FRAS1	0.33725	6.21308	2.74788	0.0061783	0.0460932	-2.68584
GSTCD	-0.162897	8.12655	-2.04254	0.0415339	0.16263	-4.30858
INTS12	0.128986	9.0753	2.07787	0.0381452	0.153799	-4.23847
CASP6	-0.17682	7.10755	-2.08874	0.0371519	0.151167	-4.21667
PAPSS1	-0.260558	6.57263	-2.36107	0.0185407	0.0954586	-3.6338
PPP3CA	-0.191193	6.14325	-2.38994	0.0171582	0.0904576	-3.56789
MAPK8IP3	-0.551431	8.19853	-5.61869	2.95e-08	6.15e-06	8.58793
RGS3	0.0546267	5.60074	1.99456	0.0465429	0.174795	-4.4019
RNF185	-0.109179	6.5532	-2.44706	0.014688	0.0818009	-3.4352
ETV6	-0.173599	8.24345	-2.09826	0.0362995	0.149167	-4.19748
GABARAPL1	0.327677	7.44517	3.69936	0.000235984	0.00468708	0.236602
TAPBPL	0.256606	6.77547	4.01508	6.7e-05	0.0018622	1.38861
PPFIA2	-0.082936	5.47582	-2.28744	0.0225171	0.108325	-3.79831
GLIPR1	0.483402	7.48574	3.69482	0.000240141	0.00474369	0.220704
DUSP6	-0.31048	7.58196	-2.60834	0.00932459	0.0605202	-3.04399
TMTC3	0.202815	6.40786	3.41623	0.000677839	0.00991604	-0.719845
KERA	0.270744	5.91308	2.8405	0.00465701	0.0380716	-2.4381
SYCP3	0.0490724	5.58721	2.06673	0.039188	0.156459	-4.26072
TDG	-0.294747	8.49484	-3.49645	0.000506299	0.00795557	-0.456253
TCHP	-0.0883396	6.18092	-2.60593	0.00938976	0.0606612	-3.05002
FAM222A	-0.175407	6.21575	-2.10725	0.0355095	0.147051	-4.17926
LNX2	-0.170826	6.70451	-2.80418	0.00520755	0.0410469	-2.53619
NPFF	-0.0584939	5.55565	-2.18855	0.0290142	0.129006	-4.0112
NABP2	-0.2477	7.67603	-4.18687	3.25e-05	0.00108042	2.05291
SMARCC2	-0.24663	8.78646	-3.49818	0.000503078	0.0079147	-0.45048
KANSL2	0.123695	8.81785	2.85592	0.0044396	0.0368154	-2.39607
CERS5	-0.118735	7.74756	-2.07585	0.0383324	0.154323	-4.24251
MAP3K12	-0.119574	6.13804	-2.55981	0.0107166	0.0664367	-3.16429
CSAD	-0.453333	8.65639	-3.57322	0.000380904	0.00650629	-0.198482
ESYT1	-0.199824	9.39403	-3.69186	0.000242892	0.00478185	0.210335
ESD	0.223157	9.73098	2.43217	0.0152997	0.0837619	-3.47009
RB1	0.156132	6.48962	2.30237	0.0216554	0.105863	-3.76536
SETD1B	-0.120022	6.58502	-3.10418	0.00199787	0.0211106	-1.68911
VPS37B	-0.247109	7.93583	-2.84001	0.00466407	0.0380864	-2.43943
DENR	-0.169253	9.71802	-3.06813	0.0022511	0.0228878	-1.79532
RBM26	-0.168771	6.61651	-3.02742	0.00257228	0.025105	-1.9138
MBNL2	-0.287306	6.80705	-2.75487	0.00604957	0.045439	-2.66743
CUL4A	-0.20351	7.53112	-2.40484	0.016481	0.0879088	-3.53358
TTC6	-0.274757	5.87021	-3.20102	0.0014417	0.0166202	-1.39787
ARMH4	0.147624	6.02825	2.23322	0.0259019	0.119085	-3.91617
RAB15	-0.189377	6.33871	-2.60357	0.00945385	0.0609505	-3.05591
CLBA1	-0.229913	7.63689	-2.38058	0.0175964	0.091867	-3.58936
NIPA2	0.117813	9.5107	2.01734	0.0441045	0.168914	-4.35786
MFAP1	0.16107	7.98499	2.66772	0.00784275	0.0540374	-2.8938
LYSMD2	0.425321	8.10119	3.70129	0.000234231	0.00465863	0.243391
BNIP2	0.271782	7.84417	4.39254	1.32e-05	0.000552501	2.88261
BAHD1	-0.0632178	5.55366	-2.08763	0.037252	0.151375	-4.2189
BCL2A1	0.123241	5.53513	3.0956	0.0020556	0.0215366	-1.71448
HMG20A	0.0790998	6.21122	2.11503	0.0348384	0.145058	-4.16345
IGF1R	-0.351645	7.94853	-1.96942	0.0493642	0.181908	-4.44991
ARRDC4	-0.236061	5.93288	-2.99016	0.00290248	0.0274535	-2.02089
PML	0.12366	5.60361	3.24378	0.00124501	0.015026	-1.26654
ULK3	-0.146056	6.3563	-2.68148	0.00753113	0.0525195	-2.85853
FURIN	-0.290588	6.76907	-3.33262	0.000913209	0.0120794	-0.988307
IQGAP1	-0.312473	7.97913	-3.51663	0.000470039	0.00755789	-0.389005
GLYR1	-0.261845	8.36369	-4.00674	6.93e-05	0.00191275	1.35702
ARMC5	-0.213421	6.16715	-4.7737	2.27e-06	0.000161161	4.51827
PARN	-0.118587	8.18398	-1.96428	0.0499584	0.183214	-4.45965
ZFHX3	-0.320543	8.41731	-3.57394	0.000379886	0.00649654	-0.196054
GCSH	0.165496	6.64319	2.36571	0.0183122	0.0946848	-3.62326
MBTPS1	-0.280575	9.37342	-3.89986	0.00010711	0.00264478	0.95782
CDH13	0.140021	5.88985	2.81901	0.00497601	0.0398548	-2.49629
RHOT2	-0.211996	8.54492	-2.69532	0.00722908	0.0511437	-2.82289
RPS2	0.369559	7.58689	3.95693	8.5e-05	0.00225182	1.16972
PDPK1	-0.14478	8.51295	-2.49269	0.0129461	0.0751558	-3.32699
DEF8	0.172542	6.49113	2.20088	0.0281244	0.125913	-3.98515
MED9	-0.143097	6.32402	-3.00893	0.00273154	0.0262818	-1.96709
NCOR1	-0.229832	6.99731	-3.64269	0.00029312	0.00537349	0.0393658
UTP4	0.216291	8.70626	2.93646	0.00344691	0.0309115	-2.17297
RANBP10	-0.140451	7.18606	-2.79138	0.00541535	0.0420457	-2.57049
DPEP3	0.0746205	5.43957	2.74516	0.00622913	0.0462613	-2.693
GFOD2	0.135874	6.86707	2.28617	0.0225916	0.108576	-3.80109
VPS53	0.160701	5.59602	5.50878	5.36e-08	9.22e-06	8.02464
SGSM2	-0.295689	10.4606	-2.87469	0.00418753	0.0356173	-2.34463
NPEPPS	-0.316895	8.35796	-3.40415	0.00070792	0.0101609	-0.759006
LRRC46	-0.108333	5.87769	-2.00867	0.0450197	0.171469	-4.37469
ABCA8	0.250735	6.43307	2.08445	0.0375414	0.15221	-4.22529
G6PC3	-0.220779	8.13658	-2.44662	0.0147061	0.0818388	-3.43625
SS18	-0.557834	7.94626	-6.09507	1.96e-09	7.28e-07	11.1438
TAF4B	-0.130664	5.57572	-3.64463	0.000290974	0.00535443	0.0460452
ADCYAP1	0.18653	5.86186	1.98194	0.047941	0.178338	-4.42606
MEP1B	0.0820582	5.6159	2.09146	0.0369066	0.150731	-4.2112
ESCO1	-0.195673	6.01779	-4.33807	1.69e-05	0.000668847	2.65921
GREB1L	-0.479581	6.18607	-3.84347	0.000134232	0.00311328	0.751337
RMC1	-0.112999	8.08601	-2.15541	0.0315268	0.135626	-4.08047
PELP1	-0.266642	8.31679	-3.82897	0.00014219	0.00323583	0.698696
NPC1	-0.15565	8.2519	-2.12814	0.0337324	0.14229	-4.13669
ARHGDIA	-0.330241	9.71582	-4.68451	3.47e-06	0.000217394	4.12417
TMC6	-0.208747	7.92168	-2.12104	0.0343275	0.143797	-4.1512
CARD14	0.0744656	5.3978	1.96493	0.0498835	0.183032	-4.45843
TTYH2	0.164836	5.98046	2.47141	0.0137346	0.0782931	-3.37772
TBCD	-0.326204	8.8778	-4.09263	4.85e-05	0.00145965	1.68524
RPTOR	-0.167574	5.73518	-4.65689	3.95e-06	0.000232538	4.00357
DYM	-0.205839	8.73029	-3.31918	0.000957482	0.0124344	-1.03087
P3H4	-0.239284	8.12814	-2.6306	0.00874199	0.057983	-2.98807
NT5C3B	0.185078	8.08698	2.41133	0.0161936	0.0872409	-3.51857
SAMD1	-0.229119	6.34328	-4.08139	5.08e-05	0.00150584	1.64189
SLC39A3	0.246662	6.65824	3.94367	8.97e-05	0.00233415	1.12023
NFIC	-0.128728	6.02631	-1.98481	0.0476206	0.177655	-4.42059
DPP9	-0.479306	8.25625	-6.08589	2.07e-09	7.31e-07	11.0928
CCDC97	-0.235873	8.01538	-4.81808	1.84e-06	0.000137538	4.71689
ZFP14	-0.111473	5.94238	-2.32981	0.0201468	0.100988	-3.70427
COL6A1	-0.3948	10.4017	-2.37188	0.0180123	0.0935672	-3.60923
IFNAR1	0.151775	7.78866	2.74494	0.0062332	0.0462678	-2.69357
SIK1	0.224739	6.69042	2.35173	0.0190085	0.0972117	-3.65495
TRPM2	-0.124035	5.98567	-1.9889	0.047165	0.176446	-4.41274
APP	-0.327697	10.4646	-2.2481	0.0249315	0.115612	-3.88409
AKT1	-0.362363	10.3194	-4.23275	2.67e-05	0.000918597	2.23472
LMTK3	-0.623991	8.79326	-3.321	0.000951353	0.0123881	-1.0251
CBLC	-0.250275	6.64559	-2.59643	0.00965039	0.0618878	-3.07372
RNPEPL1	-0.0865691	5.89615	-2.30694	0.0213975	0.104956	-3.75523
MYO1F	-0.141363	6.16116	-2.22205	0.0266514	0.121302	-3.9401
TIMM29	0.204483	7.56327	3.39199	0.000739466	0.0105052	-0.798309
CARM1	-0.304111	9.91438	-3.81825	0.000148358	0.00334954	0.659902
PSMB6	0.172068	10.8182	2.95357	0.00326408	0.0298433	-2.1248
FAM71E1	-0.224566	6.79688	-2.43424	0.0152134	0.0835192	-3.46526
RERE	-0.331327	9.07091	-4.09225	4.86e-05	0.00145965	1.68378
PEX14	-0.271313	6.9825	-5.73406	1.55e-08	3.96e-06	9.18993
RPL11	0.125269	13.4637	1.98683	0.0473948	0.177143	-4.41671
KIAA0319L	-0.198724	7.52494	-2.3635	0.0184207	0.0950089	-3.62828
MAP3K6	-0.180125	8.40704	-2.00813	0.045077	0.17156	-4.37573
FCN3	0.283261	6.71666	2.70654	0.0069922	0.0500838	-2.79386
SYTL1	-0.167393	6.67253	-2.07886	0.0380544	0.153689	-4.2365
WDTC1	-0.0918664	5.44693	-3.31457	0.000973098	0.0125415	-1.04541
HSPG2	0.102038	5.81886	3.17369	0.00158211	0.0178358	-1.48096
BCL10	0.259414	6.30224	4.24634	2.52e-05	0.00089145	2.28896
CCN1	0.720925	8.5054	4.13872	3.99e-05	0.00126271	1.86404
PRKACB	0.341473	6.11077	2.36446	0.0183734	0.0948323	-3.6261
PIGK	0.297996	7.33766	3.99429	7.29e-05	0.00198312	1.31001
MOB3C	0.255282	7.6311	4.5756	5.77e-06	0.00031387	3.65235
MTF2	-0.268325	6.95198	-3.26358	0.0011626	0.0143292	-1.20515
PSMA5	0.216495	10.8048	3.12462	0.00186618	0.0200408	-1.62835
TIPRL	0.181518	8.01814	2.12563	0.0339412	0.142891	-4.14181
NME7	0.299328	7.30971	3.61044	0.000331206	0.0058787	-0.0716106
MPC2	0.214604	9.79253	2.09848	0.0362796	0.149167	-4.19703
CREG1	0.195961	9.70154	2.09376	0.0366998	0.150097	-4.20655
TMCO1	0.259886	10.8849	3.35286	0.000850118	0.0114711	-0.923902
POU2F1	-0.221855	6.54095	-3.7945	0.000162933	0.00357541	0.574321
DPT	0.359626	7.4653	2.12181	0.0342625	0.143614	-4.14963
UFC1	0.262854	10.1698	3.16204	0.00164567	0.0182446	-1.51614
FCGR2A	0.293365	7.84504	2.48962	0.0130576	0.0756541	-3.33436
SDHC	0.471159	8.2016	5.06138	5.54e-07	5.63e-05	5.83589
RGL1	0.414852	8.60347	3.575	0.000378388	0.00647856	-0.192471
SF3B4	-0.206719	10.5114	-2.83455	0.00474334	0.0385818	-2.45424
ZNF687	-0.116422	5.76643	-2.92561	0.00356768	0.0317008	-2.20338
SETDB1	-0.225556	8.17128	-3.11163	0.00194889	0.0206994	-1.667
ADAMTSL4	0.112962	5.88691	2.03789	0.0419989	0.16392	-4.31772
MCL1	0.391199	7.35965	3.6915	0.000243229	0.00478185	0.209075
RFX5	-0.147611	9.37427	-2.04196	0.0415919	0.162769	-4.30972
PIP5K1A	0.0497758	5.63228	1.97893	0.04828	0.179232	-4.43181
CERS2	-0.243592	9.18712	-2.44507	0.0147687	0.0820612	-3.43988
MRPL9	0.167913	7.59569	2.77782	0.0056435	0.0432618	-2.60664
INTS7	-0.130063	6.33614	-2.32601	0.0203499	0.101427	-3.71276
ATP8B2	0.146235	6.52731	2.12161	0.0342792	0.143636	-4.15004
RAB13	0.167123	6.28336	2.97048	0.00309211	0.0287416	-2.07692
TPM3	0.259798	8.89895	2.48874	0.0130895	0.0758063	-3.33645
SNAPIN	0.0904902	6.28903	2.13778	0.0329375	0.139708	-4.11688
UBAP2L	-0.234602	8.59558	-2.98888	0.00291452	0.0275136	-2.02455
GATAD2B	-0.258135	7.25278	-3.7556	0.000189759	0.00403974	0.435255
RIT1	0.161105	6.56486	2.56296	0.0106209	0.0661243	-3.15654
INTS3	-0.365642	9.46335	-4.19456	3.15e-05	0.00105752	2.08326
PKLR	0.0732404	5.53643	2.32646	0.0203259	0.101412	-3.71177
GALNT2	-0.0875796	5.74377	-3.05973	0.00231418	0.0233168	-1.81989
LYST	-0.251497	6.51062	-3.84057	0.000135791	0.00313527	0.740778
LEFTY2	0.171927	5.61381	2.22143	0.0266936	0.121455	-3.94142
ITPKB	-0.220985	7.50502	-2.64978	0.00826658	0.0558555	-2.93954
PYCR2	-0.212545	8.75078	-2.83707	0.00470663	0.0383692	-2.44741
LBR	0.240221	6.52852	2.94739	0.00332913	0.0302476	-2.14225
ETNK2	-0.295306	6.96162	-2.26919	0.0236107	0.111808	-3.83829
ARL8A	-0.0803473	5.53518	-2.57	0.0104098	0.0652875	-3.13921
GDF7	0.0586745	5.39082	2.26428	0.0239124	0.112576	-3.84898
RHOB	-0.422324	8.52811	-3.11537	0.00192479	0.0204883	-1.65591
ASXL2	-0.203258	8.34105	-3.35566	0.000841706	0.0113932	-0.914952
ZNF514	-0.209064	6.83108	-3.05293	0.00236638	0.0236621	-1.83971
TPRKB	0.142196	7.76121	2.00193	0.0457412	0.173277	-4.38769
DUSP11	0.220191	8.61308	3.92487	9.68e-05	0.00245762	1.0503
NPHP1	0.0653728	5.54801	2.27053	0.0235289	0.111566	-3.83537
MALL	0.3667	6.99875	2.81864	0.00498166	0.0398725	-2.49729
RALB	0.190269	9.50591	2.53324	0.0115548	0.069987	-3.22921
RABL2A	-0.19749	5.97827	-2.86345	0.00433679	0.0363754	-2.37546
SLC20A1	-0.19683	9.33062	-2.60716	0.00935637	0.0606181	-3.04694
LIPT1	0.184584	6.94594	3.28755	0.00106961	0.0134573	-1.13035
SPOPL	-0.15693	6.40981	-2.59373	0.00972561	0.0622328	-3.08044
POLR2D	0.14627	7.11048	2.61351	0.00918633	0.0598637	-3.03105
PHOSPHO2	0.196136	6.92152	2.14512	0.0323436	0.137996	-4.10176
GULP1	0.156088	5.82578	2.49845	0.0127399	0.0743401	-3.3132
SUMF1	0.172943	8.22022	2.29304	0.0221904	0.107323	-3.78597
ACKR3	0.367146	8.35111	2.84343	0.00461494	0.0378457	-2.43013
TAMM41	0.170622	7.90121	3.33407	0.000908531	0.0120465	-0.983689
RETREG2	-0.125852	8.14247	-2.03344	0.0424468	0.164959	-4.32644
CTDSP1	-0.163614	8.81011	-2.82178	0.00493373	0.039598	-2.4888
CNOT9	0.220568	7.29334	3.15282	0.00169765	0.0186447	-1.54391
STK11IP	-0.202	6.93808	-3.66503	0.000269202	0.00512932	0.116758
GMPPA	-0.198901	8.815	-3.34714	0.000867524	0.0116195	-0.942141
GASK1A	0.0841615	5.53611	2.16135	0.0310624	0.134545	-4.06811
GOLGA4	-0.121202	6.61716	-2.35035	0.0190785	0.0973639	-3.65807
IQSEC1	-0.251505	7.67577	-3.79268	0.000164105	0.00359373	0.567778
PTPRG	-0.147622	6.07617	-3.37839	0.000776312	0.010817	-0.842126
IL17RD	0.0915513	5.51601	2.42306	0.0156852	0.0853252	-3.49135
SLC25A26	0.252616	6.60393	4.67577	3.62e-06	0.000224583	4.08593
UBA3	0.251378	7.46455	2.93531	0.00345959	0.030982	-2.17621
LRIG1	-0.43952	9.61661	-3.15128	0.00170649	0.0187275	-1.54854
PHLDB2	-0.146845	5.86528	-2.15331	0.031692	0.136014	-4.08482
RABL3	0.201324	7.02064	2.19213	0.028753	0.128057	-4.00364
IGSF11	-0.0805424	5.66967	-2.01252	0.044611	0.1703	-4.36722
ATG3	0.176839	9.18172	2.81364	0.00505869	0.040245	-2.51075
BOC	0.186617	5.84464	2.36209	0.0184904	0.0952329	-3.63149
[truncated: 1,793 more rows]
