# Supplementary material for: Construction of a MicroRNA-Based Nomogram for Prediction of Lung Metastasis in Breast Cancer Patients
Source: Front Genet. 2021 Feb 19;11:580138. doi: 10.3389/fgene.2020.580138 (PMC7933652; doi:10.3389/fgene.2020.580138)
Supplement: Supplementary file 1 [file Data_Sheet_1.zip › supplementary data/supplementary tables /Supplementary Table 2.xlsx]

## Sheet: DEmiRNAs
Table S2: Differentially expressed miRNAs (DEmiRNAs) with an p-value < 0.05
miRNA	logFC	AveExpr	t	P.Value	adj.P.Val	B
put-hsa-miR-65581	-0.650656	10.7362	-2.46243	0.0140802	0.171024	-3.24154
put-hsa-miR-834-1	-0.627285	14.5938	-3.67764	0.000256569	0.024317	0.258127
put-hsa-miR-13535	-0.604737	9.25025	-3.34533	0.000873203	0.0438143	-0.831661
put-hsa-miR-6751	-0.601128	11.9513	-3.48554	0.000527052	0.0364317	-0.383914
put-hsa-miR-8094	-0.580854	13.449	-3.68674	0.000247765	0.024317	0.289361
put-hsa-miR-729	-0.56513	8.09614	-3.47129	0.00055523	0.0364317	-0.430207
DQ572514	-0.554137	10.1723	-2.95018	0.00329987	0.087962	-1.99814
hsa-miR-663	-0.550229	8.13055	-4.00226	7.06e-05	0.0137502	1.41751
hsa-miR-210	-0.512314	9.98989	-2.70474	0.00703009	0.122381	-2.65114
hsa-miR-1202	-0.482869	11.4331	-2.35051	0.019071	0.182781	-3.49594
put-hsa-miR-89946	-0.474147	14.9383	-3.44038	0.000621299	0.0378548	-0.530059
put-hsa-miR-18354	-0.441493	14.0648	-2.8245	0.004893	0.104883	-2.3394
hsa-miR-1973	-0.426135	8.38833	-2.18293	0.0294287	0.194594	-3.85515
DQ597110	-0.421773	16.4311	-4.04434	5.93e-05	0.0137502	1.5746
put-hsa-miR-63530	-0.398768	10.3948	-2.61301	0.00920004	0.137678	-2.881
DQ597886	-0.392467	16.6886	-3.9159	0.000100423	0.0142768	1.09999
hsa-miR-17*	-0.381004	8.38563	-3.37426	0.000787941	0.0438143	-0.740725
hsa-miR-18a	-0.362924	7.49639	-3.29756	0.00103302	0.045335	-0.980196
put-hsa-miR-98200	-0.351896	9.44065	-2.14261	0.032547	0.196266	-3.93768
put-hsa-miR-73437	-0.350812	9.92956	-2.32781	0.0202544	0.185774	-3.54613
hsa-miR-301a	-0.349401	9.30455	-2.32828	0.0202293	0.185774	-3.5451
hsa-miR-135b	-0.34647	6.96401	-2.23394	0.0258551	0.194515	-3.74856
put-hsa-miR-18104	-0.342146	9.82463	-2.291	0.0223096	0.190301	-3.62648
hsa-miR-20a	-0.329613	11.7198	-2.04403	0.0413871	0.21267	-4.13306
put-hsa-miR-47532	-0.325767	7.99649	-2.58349	0.0100164	0.1424	-2.95334
hsa-miR-17	-0.323181	9.1757	-2.68389	0.00747833	0.12758	-2.70408
hsa-miR-18b	-0.311419	7.32423	-3.35142	0.000854579	0.0438143	-0.812587
hsa-miR-106b	-0.310482	12.2265	-3.30841	0.000994492	0.045335	-0.94663
put-hsa-miR-26993	-0.307168	10.3181	-2.02857	0.0429441	0.214968	-4.16289
hsa-miR-19a	-0.299434	9.74326	-2.26599	0.0238078	0.194515	-3.68036
hsa-miR-92a	-0.298641	8.99625	-2.42032	0.015803	0.171024	-3.33861
put-hsa-miR-50505	-0.29567	6.7388	-3.07022	0.00223582	0.0706354	-1.65876
put-hsa-miR-53779	-0.291182	8.67787	-2.14222	0.0325785	0.196266	-3.93847
put-hsa-miR-80582	-0.28721	9.70628	-2.296	0.0220199	0.190301	-3.61563
hsa-miR-19b	-0.286334	10.6471	-2.57274	0.0103293	0.144441	-2.97948
hsa-miR-939	-0.285492	7.57341	-3.13888	0.00177935	0.0632411	-1.45877
hsa-miR-130b	-0.283121	9.43184	-2.52817	0.0117215	0.156226	-3.08671
hsa-miR-3198	-0.279178	7.61174	-2.02051	0.0437754	0.215678	-4.17835
hsa-miR-3196	-0.266287	9.12777	-2.23381	0.0258635	0.194515	-3.74883
put-hsa-miR-6145	-0.263182	7.8461	-2.18561	0.0292304	0.194594	-3.8496
put-hsa-miR-34050	-0.262587	7.27865	-3.2732	0.00112457	0.045679	-1.05514
put-hsa-miR-8676	-0.258273	8.04377	-2.05165	0.0406379	0.21267	-4.11828
put-hsa-miR-30322	-0.251215	7.78781	-2.15337	0.0316881	0.196266	-3.9158
hsa-miR-4298	-0.238523	8.04699	-2.29562	0.0220418	0.190301	-3.61646
hsa-miR-151-3p	-0.236145	9.55352	-2.22164	0.0266802	0.194515	-3.77448
hsa-miR-301b	-0.212921	7.03329	-2.64321	0.00842727	0.130152	-2.80619
put-hsa-miR-32692	-0.193511	7.47506	-2.24583	0.0250788	0.194515	-3.72339
hsa-miR-3141	-0.191539	7.63805	-2.14105	0.0326726	0.196266	-3.94082
put-hsa-miR-13278	-0.188629	7.47024	-2.13701	0.0330018	0.196857	-3.94902
hsa-miR-521	-0.170221	6.28635	-4.13204	4.11e-05	0.0137502	1.90695
hsa-miR-24	-0.153244	12.2157	-2.06649	0.0392108	0.212617	-4.08933
put-hsa-miR-54824	-0.149008	6.93586	-2.59743	0.0096231	0.140635	-2.91927
put-hsa-miR-98753	-0.138664	6.85723	-2.03348	0.0424439	0.214888	-4.15343
hsa-miR-522	-0.137809	6.30365	-3.50896	0.000483602	0.0364317	-0.307393
put-hsa-miR-96341	-0.13336	6.89982	-2.05222	0.0405825	0.21267	-4.11718
put-hsa-miR-1461	-0.129337	6.74819	-2.0535	0.0404574	0.21267	-4.11468
hsa-miR-517c	-0.122576	6.28737	-3.82833	0.000142585	0.017375	0.784738
hsa-miR-516a-5p	-0.11942	6.31272	-3.50896	0.000483603	0.0364317	-0.307395
put-hsa-miR-17389	-0.115738	6.60514	-2.11852	0.0345415	0.2032	-3.98624
hsa-miR-517a	-0.115388	6.34772	-2.89253	0.00396029	0.096518	-2.15648
put-hsa-miR-39045	-0.109709	6.66771	-2.24811	0.0249318	0.194515	-3.71853
hsa-miR-198	-0.107819	6.51928	-2.21772	0.0269482	0.194594	-3.78272
hsa-miR-934	-0.100574	6.30938	-2.47653	0.0135418	0.167408	-3.20868
hsa-miR-521-1	-0.0969576	6.25929	-3.96999	8.06e-05	0.0137502	1.29811
put-hsa-miR-26455	-0.0967918	6.46263	-3.04577	0.00242283	0.071617	-1.72895
put-hsa-miR-36370	-0.0954351	6.45324	-2.806	0.00517903	0.104883	-2.38842
put-hsa-miR-75131	-0.0921291	6.56403	-2.35318	0.0189358	0.182781	-3.49001
put-hsa-miR-3433	-0.0895103	6.48679	-3.14606	0.00173693	0.0632411	-1.4376
hsa-miR-3132	-0.0613766	6.42414	-2.04882	0.0409144	0.21267	-4.12377
put-hsa-miR-12522	-0.0606171	6.41238	-2.09346	0.0367279	0.210562	-4.03622
hsa-miR-877	-0.0597699	6.43058	-2.16572	0.0307266	0.196266	-3.89056
hsa-miR-501-5p	-0.0592354	6.43445	-1.99706	0.0462702	0.222986	-4.22297
put-hsa-miR-14121	-0.0506731	6.335	-2.33592	0.0198241	0.185774	-3.52824
hsa-miR-3200-3p	-0.0473161	6.30654	-2.23922	0.0255077	0.194515	-3.73739
put-hsa-miR-74197	-0.0455008	6.31529	-2.80324	0.00522299	0.104883	-2.39571
hsa-miR-665	-0.0448357	6.35914	-2.0365	0.0421389	0.214888	-4.14761
put-hsa-miR-5278	-0.0445265	6.35053	-2.2481	0.0249324	0.194515	-3.71855
hsa-miR-516a-5p-1	-0.0435891	6.24847	-4.32388	1.8e-05	0.0137502	2.65734
hsa-miR-515-3p	-0.0419991	6.27076	-2.87793	0.00414567	0.0982293	-2.1961
hsa-miR-520c-3p	-0.0407357	6.27479	-2.07972	0.0379759	0.212617	-4.06337
hsa-miR-149*	-0.0394571	6.34807	-1.97376	0.0488684	0.229733	-4.26681
put-hsa-miR-94086	-0.0394161	6.32104	-2.51165	0.0122785	0.158691	-3.12599
put-hsa-miR-8590	-0.0377679	6.29759	-2.92056	0.00362546	0.0937126	-2.07987
hsa-miR-526b	-0.0355731	6.31886	-2.02465	0.0433463	0.214968	-4.17041
hsa-miR-1323	-0.0322187	6.27567	-2.27913	0.0230102	0.192429	-3.65213
hsa-miR-93*	-0.0306914	6.30795	-2.07064	0.0388202	0.212617	-4.08121
put-hsa-miR-7373	-0.0288208	6.31966	-2.04444	0.0413464	0.21267	-4.13226
hsa-miR-892b	-0.0264057	6.29349	-2.06468	0.0393828	0.212617	-4.09288
hsa-miR-525-5p	-0.0263693	6.27117	-2.0704	0.0388425	0.212617	-4.08168
hsa-miR-610	-0.0254703	6.28489	-1.96886	0.0494292	0.229733	-4.27595
hsa-miR-518e*	-0.0235598	6.25073	-2.63847	0.00854455	0.130152	-2.81798
hsa-miR-3130-3p	-0.0231658	6.26031	-1.97109	0.0491732	0.229733	-4.2718
put-hsa-miR-28303	-0.0219613	6.28089	-2.48606	0.0131881	0.165433	-3.18635
hsa-miR-519d	-0.0212404	6.25433	-2.73232	0.00647438	0.120058	-2.5805
hsa-miR-411*	0.0275584	6.27109	2.22296	0.026591	0.194515	-3.77171
hsa-miR-1825	0.0421073	6.36648	2.40299	0.0165646	0.176568	-3.37809
hsa-miR-143*	0.0497444	6.3865	2.06666	0.0391949	0.212617	-4.089
hsa-miR-323-3p	0.052605	6.32583	2.11135	0.0351559	0.204	-4.00061
hsa-miR-1185	0.0528666	6.33243	2.20977	0.0274986	0.194594	-3.79937
put-hsa-miR-86734	0.0573953	6.43786	2.42137	0.0157581	0.171024	-3.33622
hsa-miR-485-3p	0.0631167	6.36608	2.43682	0.015107	0.171024	-3.30077
hsa-miR-377*	0.0664083	6.39635	2.08614	0.0373881	0.212614	-4.0507
hsa-miR-487a	0.0688714	6.35361	2.35761	0.0187137	0.182781	-3.48015
hsa-miR-431	0.0761873	6.40238	2.41948	0.0158393	0.171024	-3.34053
hsa-miR-485-5p	0.0764108	6.37533	2.74127	0.00630293	0.119476	-2.55746
hsa-miR-411	0.0932262	6.45003	2.44956	0.0145883	0.171024	-3.27139
hsa-miR-409-5p	0.0965542	6.55947	2.17433	0.0300708	0.196266	-3.87287
put-hsa-miR-103073	0.100077	6.71695	2.22834	0.0262279	0.194515	-3.76038
hsa-miR-628-5p	0.101149	6.54883	2.20415	0.0278929	0.194594	-3.81109
hsa-miR-154*	0.101373	6.53243	2.23368	0.0258725	0.194515	-3.74912
hsa-miR-376a*	0.102463	6.53417	2.30504	0.0215052	0.190301	-3.59598
hsa-miR-432	0.110957	6.66514	2.22253	0.0266199	0.194515	-3.77261
hsa-miR-495	0.112044	6.6059	2.11178	0.0351191	0.204	-3.99976
hsa-miR-483-3p	0.113559	6.44649	2.30569	0.0214685	0.190301	-3.59456
hsa-miR-126*	0.113749	6.61232	2.1463	0.0322497	0.196266	-3.93017
hsa-miR-369-5p	0.121548	6.46349	3.0881	0.0021076	0.0706354	-1.6071
hsa-miR-29b-1*	0.129449	7.03927	2.01839	0.0439953	0.215678	-4.18239
hsa-miR-136*	0.140731	6.82225	2.18969	0.0289312	0.194594	-3.84115
hsa-miR-219-5p	0.140848	6.77147	2.85522	0.00444954	0.10258	-2.25731
hsa-miR-22*	0.144899	7.17242	2.16398	0.0308603	0.196266	-3.89412
hsa-miR-493*	0.145928	6.66731	2.34223	0.0194954	0.184773	-3.5143
hsa-miR-10b*	0.14717	6.66397	2.83637	0.00471713	0.104883	-2.30779
hsa-miR-409-3p	0.149567	7.06629	2.28264	0.022801	0.192429	-3.64456
hsa-miR-410	0.149703	6.89067	2.18918	0.0289691	0.194594	-3.84222
hsa-miR-382	0.153995	6.84701	2.53569	0.0114757	0.155377	-3.06876
hsa-miR-337-5p	0.15561	6.9809	2.06962	0.0389158	0.212617	-4.08321
hsa-miR-132*	0.158405	6.87831	2.49117	0.0130019	0.165433	-3.17435
hsa-miR-132	0.15861	7.65171	2.0448	0.0413108	0.21267	-4.13157
hsa-miR-487b	0.168823	6.96284	2.36027	0.0185812	0.182781	-3.47422
hsa-miR-154	0.176798	6.98894	2.51998	0.0119949	0.15741	-3.10622
hsa-miR-489	0.194332	6.6655	2.42474	0.015614	0.171024	-3.32851
hsa-miR-34a	0.201077	13.1611	2.29224	0.0222377	0.190301	-3.6238
hsa-miR-139-5p	0.211356	7.00091	2.64158	0.00846742	0.130152	-2.81024
hsa-miR-299-5p	0.214754	6.9889	2.39851	0.0167667	0.176568	-3.38826
hsa-miR-214*	0.214829	6.91178	3.28938	0.00106295	0.045335	-1.00542
hsa-miR-148b	0.226328	9.48504	2.5454	0.0111646	0.153603	-3.04547
hsa-miR-145*	0.238069	7.29417	2.9623	0.00317454	0.0873511	-1.96448
hsa-miR-654-3p	0.238448	7.13052	2.71406	0.00683769	0.122381	-2.62735
hsa-miR-101	0.240273	9.23666	1.98352	0.0477654	0.227823	-4.24851
hsa-miR-1	0.24268	6.75224	2.22711	0.0263105	0.194515	-3.76297
hsa-miR-152	0.243406	8.21803	2.30906	0.0212797	0.190301	-3.58722
hsa-let-7b	0.249251	15.8408	2.18601	0.0292012	0.194594	-3.84878
hsa-miR-625	0.260981	7.79493	2.00382	0.0455387	0.220707	-4.21015
hsa-miR-218	0.264869	7.70603	2.19145	0.0288036	0.194594	-3.83751
hsa-miR-143	0.277128	8.77334	2.03219	0.0425745	0.214888	-4.15591
hsa-miR-551b	0.277966	7.87195	2.14567	0.0323002	0.196266	-3.93145
hsa-miR-196b	0.288946	7.93873	2.38488	0.0173948	0.17664	-3.41905
hsa-miR-30c-2*	0.294104	7.43558	2.89667	0.0039091	0.096518	-2.1452
hsa-miR-29c*	0.294447	8.97397	2.17055	0.0303571	0.196266	-3.88064
hsa-miR-376a	0.297551	8.31076	2.19588	0.0284832	0.194594	-3.82832
hsa-miR-335	0.307842	7.41815	2.59369	0.00972736	0.140635	-2.92844
hsa-miR-376c	0.31122	8.44324	2.244	0.0251969	0.194515	-3.72727
hsa-miR-100	0.311297	9.07064	2.15222	0.0317787	0.196266	-3.91813
put-hsa-miR-73116	0.312788	7.19179	3.07337	0.00221277	0.0706354	-1.64969
hsa-miR-30e*	0.32093	8.71788	2.98906	0.00291301	0.0828267	-1.88965
hsa-miR-30c	0.322768	10.3309	2.70547	0.00701486	0.122381	-2.64928
hsa-miR-377	0.329831	8.30666	2.36928	0.0181387	0.182027	-3.45408
hsa-miR-126	0.333884	9.59554	2.00908	0.0449766	0.219229	-4.20016
hsa-miR-127-3p	0.336606	8.18188	2.64029	0.00849932	0.130152	-2.81345
hsa-miR-4324	0.339376	8.10364	2.67412	0.00769703	0.128737	-2.72874
hsa-miR-214	0.340632	11.0867	2.13145	0.0334581	0.198193	-3.96024
hsa-let-7c	0.34221	13.9696	3.13911	0.00177794	0.0632411	-1.45807
hsa-let-7g	0.342565	11.107	1.9745	0.0487831	0.229733	-4.26541
hsa-miR-342-5p	0.346181	9.24639	2.19643	0.0284435	0.194594	-3.82717
hsa-miR-125b	0.34702	13.3297	2.05581	0.0402332	0.21267	-4.11018
hsa-miR-29b	0.353007	9.72659	2.14414	0.0324233	0.196266	-3.93456
hsa-miR-136	0.353555	8.81487	2.42611	0.0155557	0.171024	-3.32537
hsa-miR-195	0.38441	10.6981	1.96458	0.0499251	0.229733	-4.28395
hsa-miR-223	0.385247	10.4885	2.09287	0.0367804	0.210562	-4.03738
hsa-miR-144	0.388221	7.85137	2.18841	0.029025	0.194594	-3.84381
hsa-let-7a	0.396612	13.6947	2.07577	0.0383407	0.212617	-4.07113
hsa-miR-99a-1	0.416917	11.0524	2.02591	0.0432162	0.214968	-4.16798
hsa-miR-99a	0.424271	9.15245	2.38616	0.0173347	0.17664	-3.41616
hsa-miR-199a-5p	0.429184	8.8228	2.79925	0.00528718	0.104883	-2.40624
hsa-miR-199a-3p	0.446786	13.0392	1.98314	0.0478081	0.227823	-4.24923
hsa-miR-30a*	0.471653	8.84366	2.77562	0.00568166	0.110147	-2.46822
hsa-miR-10b	0.483444	10.3333	2.39168	0.0170789	0.17664	-3.40372
put-hsa-miR-29398	0.502788	10.2671	2.43852	0.0150367	0.171024	-3.29685
hsa-miR-10a	0.50536	8.97096	2.14339	0.032484	0.196266	-3.93609
hsa-miR-30a	0.518744	9.60682	2.81774	0.00499576	0.104883	-2.35734
hsa-miR-199b-5p	0.522325	8.76394	2.63864	0.00854022	0.130152	-2.81755
hsa-miR-26b	0.531233	10.365	2.24125	0.0253751	0.194515	-3.73309
put-hsa-miR-26350-1	0.627243	7.97311	3.04426	0.00243481	0.071617	-1.73326
hsa-miR-451	0.698356	12.13	2.4464	0.0147154	0.171024	-3.27869
