# Supplementary material for: Construction of a MicroRNA-Based Nomogram for Prediction of Lung Metastasis in Breast Cancer Patients
Source: Front Genet. 2021 Feb 19;11:580138. doi: 10.3389/fgene.2020.580138 (PMC7933652; doi:10.3389/fgene.2020.580138)
Supplement: Supplementary file 1 [file Data_Sheet_1.zip › supplementary data/supplementary tables /Supplementary Table 9.xlsx]

## Sheet: Sheet1
Table S9: The list of samples recruited in pan-cancer analysis
patients with distant metastasis except for the lung and patients without metastasis.
Adrenocortical Carcinoma
sample	classification
TCGA-OR-A5J6	without metastasis
TCGA-OR-A5JC	without metastasis
TCGA-OR-A5JD	without metastasis
TCGA-OR-A5JF	without metastasis
TCGA-OR-A5JI	without metastasis
TCGA-OR-A5JL	without metastasis
TCGA-OR-A5JO	without metastasis
TCGA-OR-A5JP	without metastasis
TCGA-OR-A5JQ	without metastasis
TCGA-OR-A5JR	without metastasis
TCGA-OR-A5JT	without metastasis
TCGA-OR-A5JW	without metastasis
TCGA-OR-A5JX	without metastasis
TCGA-OR-A5K3	without metastasis
TCGA-OR-A5K4	without metastasis
TCGA-OR-A5K8	without metastasis
TCGA-OR-A5KU	without metastasis
TCGA-OR-A5L3	without metastasis
TCGA-OR-A5L4	without metastasis
TCGA-OR-A5L6	without metastasis
TCGA-OR-A5L8	without metastasis
TCGA-OR-A5L9	without metastasis
TCGA-OR-A5LA	without metastasis
TCGA-OR-A5LH	without metastasis
TCGA-OR-A5LK	without metastasis
TCGA-OR-A5LM	without metastasis
TCGA-OR-A5LN	without metastasis
TCGA-OR-A5LP	without metastasis
TCGA-OR-A5LR	without metastasis
TCGA-OR-A5LS	without metastasis
TCGA-OR-A5LT	without metastasis
TCGA-PA-A5YG	without metastasis
TCGA-PK-A5H8	without metastasis
TCGA-PK-A5H9	without metastasis
TCGA-PK-A5HA	without metastasis
TCGA-OR-A5LD	lung metastasis
TCGA-OR-A5KX	lung metastasis
TCGA-OR-A5JY	lung metastasis
TCGA-P6-A5OG	lung metastasis
TCGA-OR-A5LG	lung metastasis
TCGA-OU-A5PI	lung metastasis
TCGA-OR-A5J9	lung metastasis
TCGA-OR-A5LO	lung metastasis
TCGA-PK-A5HB	lung metastasis
TCGA-P6-A5OF	lung metastasis
TCGA-OR-A5K9	lung metastasis
TCGA-OR-A5K0	lung metastasis
TCGA-OR-A5LJ	lung metastasis
TCGA-OR-A5J7	lung metastasis
TCGA-OR-A5LC	lung metastasis
TCGA-OR-A5K2	lung metastasis
TCGA-OR-A5KO	lung metastasis
TCGA-OR-A5KV	lung metastasis
TCGA-OR-A5JS	lung metastasis
TCGA-OR-A5J3	lung metastasis
TCGA-OR-A5K5	lung metastasis

## Sheet: Sheet2
Table S9: The list of samples recruited in pan-cancer analysis
patients with distant metastasis except for the lung and patients without metastasis.
Bladder Urothelial Carcinoma
sample	classification
TCGA-DK-A2I4	without metastasis
TCGA-G2-AA3B	without metastasis
TCGA-E7-A8O8	without metastasis
TCGA-DK-A1AA	without metastasis
TCGA-CU-A5W6	without metastasis
TCGA-GC-A3OO	without metastasis
TCGA-E7-A8O7	without metastasis
TCGA-CF-A47V	without metastasis
TCGA-DK-A1A5	without metastasis
TCGA-DK-A2I1	without metastasis
TCGA-GC-A3RC	without metastasis
TCGA-BT-A42E	without metastasis
TCGA-E7-A4XJ	without metastasis
TCGA-BT-A42C	without metastasis
TCGA-BL-A13I	without metastasis
TCGA-E7-A5KF	without metastasis
TCGA-C4-A0F0	without metastasis
TCGA-GC-A4ZW	without metastasis
TCGA-E7-A3Y1	without metastasis
TCGA-DK-AA71	without metastasis
TCGA-LT-A8JT	without metastasis
TCGA-CF-A47Y	without metastasis
TCGA-CF-A9FM	without metastasis
TCGA-CF-A9FH	without metastasis
TCGA-MV-A51V	without metastasis
TCGA-CF-A27C	without metastasis
TCGA-2F-A9KQ	without metastasis
TCGA-CF-A9FF	without metastasis
TCGA-DK-A3WY	without metastasis
TCGA-DK-A6B1	without metastasis
TCGA-BT-A20P	without metastasis
TCGA-GC-A3RB	without metastasis
TCGA-DK-AA6M	without metastasis
TCGA-XF-AAMJ	without metastasis
TCGA-E7-A5KE	without metastasis
TCGA-4Z-AA7S	without metastasis
TCGA-E7-A677	without metastasis
TCGA-DK-AA76	without metastasis
TCGA-4Z-AA7O	without metastasis
TCGA-BT-A20W	without metastasis
TCGA-BT-A2LA	without metastasis
TCGA-4Z-AA83	without metastasis
TCGA-4Z-AA80	without metastasis
TCGA-C4-A0F1	without metastasis
TCGA-DK-A1AG	without metastasis
TCGA-G2-A2EO	without metastasis
TCGA-E7-A85H	without metastasis
TCGA-DK-AA6T	without metastasis
TCGA-CF-A8HX	without metastasis
TCGA-CF-A3MI	without metastasis
TCGA-BT-A20U	without metastasis
TCGA-DK-A3IT	without metastasis
TCGA-DK-AA74	without metastasis
TCGA-BL-A13I	without metastasis
TCGA-BT-A2LB	without metastasis
TCGA-BL-A13J	without metastasis
TCGA-ZF-A9R2	without metastasis
TCGA-DK-A1AC	without metastasis
TCGA-C4-A0F1	without metastasis
TCGA-DK-A3IN	without metastasis
TCGA-CF-A3MF	without metastasis
TCGA-ZF-AA4V	without metastasis
TCGA-CF-A5U8	without metastasis
TCGA-BL-A13J	without metastasis
TCGA-DK-A3WW	without metastasis
TCGA-R3-A69X	without metastasis
TCGA-DK-AA6U	without metastasis
TCGA-E7-A678	without metastasis
TCGA-C4-A0F6	without metastasis
TCGA-CF-A5UA	without metastasis
TCGA-CF-A7I0	without metastasis
TCGA-CF-A3MG	without metastasis
TCGA-G2-A3VY	without metastasis
TCGA-BL-A0C8	without metastasis
TCGA-GC-A3RD	without metastasis
TCGA-ZF-AA4N	without metastasis
TCGA-DK-A6AV	without metastasis
TCGA-CF-A3MH	without metastasis
TCGA-4Z-AA7Y	without metastasis
TCGA-DK-A3X1	without metastasis
TCGA-DK-A6B0	without metastasis
TCGA-DK-A6AW	without metastasis
TCGA-C4-A0F7	without metastasis
TCGA-CF-A47W	without metastasis
TCGA-ZF-A9R5	without metastasis
TCGA-CF-A47S	without metastasis
TCGA-BL-A0C8	without metastasis
TCGA-FJ-A3Z9	without metastasis
TCGA-G2-A2EF	without metastasis
TCGA-4Z-AA81	without metastasis
TCGA-SY-A9G5	without metastasis
TCGA-4Z-AA7M	without metastasis
TCGA-DK-A3IS	without metastasis
TCGA-DK-AA6X	without metastasis
TCGA-CF-A47X	without metastasis
TCGA-4Z-AA7N	without metastasis
TCGA-CF-A8HY	without metastasis
TCGA-FD-A3SJ	lung metastasis
TCGA-G2-A2EJ	lung metastasis
TCGA-DK-A1AB	lung metastasis
TCGA-FD-A3SN	lung metastasis
TCGA-ZF-A9R1	lung metastasis
TCGA-XF-AAMY	lung metastasis
TCGA-ZF-A9RN	lung metastasis
TCGA-XF-A9T4	lung metastasis
TCGA-XF-A9SZ	lung metastasis
TCGA-XF-A9SV	lung metastasis
TCGA-XF-A8HI	lung metastasis
TCGA-DK-A3IM	lung metastasis
TCGA-FD-A6TH	lung metastasis
TCGA-4Z-AA87	lung metastasis
TCGA-GC-A3BM	lung metastasis
TCGA-DK-A3WX	lung metastasis
TCGA-FD-A3B7	lung metastasis
TCGA-XF-A9SX	lung metastasis
TCGA-ZF-AA4T	lung metastasis
TCGA-GD-A2C5	lung metastasis
TCGA-GV-A3QG	lung metastasis
TCGA-DK-AA6W	lung metastasis
TCGA-BT-A20T	lung metastasis
TCGA-CU-A3YL	lung metastasis
TCGA-GD-A3OS	lung metastasis
TCGA-UY-A9PE	lung metastasis
TCGA-DK-A1A7	lung metastasis
TCGA-CU-A3KJ	lung metastasis
TCGA-GU-A42R	lung metastasis
TCGA-DK-AA6S	lung metastasis
TCGA-XF-AAME	lung metastasis
TCGA-GV-A40E	lung metastasis
TCGA-DK-A3IU	lung metastasis
TCGA-H4-A2HQ	lung metastasis
TCGA-2F-A9KR	lung metastasis
TCGA-FD-A3SM	lung metastasis
TCGA-GU-A763	lung metastasis
TCGA-XF-AAMF	lung metastasis
TCGA-ZF-AA5N	lung metastasis
TCGA-FD-A3SL	lung metastasis
TCGA-K4-A5RH	lung metastasis
TCGA-2F-A9KP	lung metastasis

## Sheet: Sheet3
Table S9: The list of samples recruited in pan-cancer analysis
patients with distant metastasis except for the lung and patients without metastasis.
Skin Cutaneous Melanoma
sample	classification
TCGA-FR-A728	without metastasis
TCGA-EB-A6QZ	without metastasis
TCGA-EB-A4IS	without metastasis
TCGA-EB-A44O	without metastasis
TCGA-EB-A3Y7	without metastasis
TCGA-ER-A2NF	without metastasis
TCGA-EB-A6QY	without metastasis
TCGA-XV-AAZY	without metastasis
TCGA-EB-A85J	without metastasis
TCGA-FR-A2OS	without metastasis
TCGA-BF-AAP6	without metastasis
TCGA-EB-A51B	without metastasis
TCGA-EB-A4IQ	without metastasis
TCGA-EB-A82B	without metastasis
TCGA-EB-A3XC	without metastasis
TCGA-BF-A3DN	without metastasis
TCGA-EB-A551	without metastasis
TCGA-FW-A5DX	without metastasis
TCGA-GN-A4U5	without metastasis
TCGA-EB-A5VU	without metastasis
TCGA-BF-A3DL	without metastasis
TCGA-IH-A3EA	without metastasis
TCGA-ER-A19T	without metastasis
TCGA-ER-A19K	without metastasis
TCGA-EB-A4XL	without metastasis
TCGA-EB-A4OY	without metastasis
TCGA-FR-A3R1	without metastasis
TCGA-D9-A4Z2	without metastasis
TCGA-D9-A3Z4	without metastasis
TCGA-EB-A550	without metastasis
TCGA-BF-A1PX	without metastasis
TCGA-ER-A2NB	without metastasis
TCGA-EB-A44N	without metastasis
TCGA-GF-A769	without metastasis
TCGA-EB-A24D	without metastasis
TCGA-GN-A263	without metastasis
TCGA-EB-A4OZ	without metastasis
TCGA-EB-A57M	without metastasis
TCGA-EB-A42Y	without metastasis
TCGA-BF-A1PU	without metastasis
TCGA-EB-A24C	without metastasis
TCGA-BF-A3DJ	without metastasis
TCGA-BF-A5EP	without metastasis
TCGA-HR-A5NC	without metastasis
TCGA-GN-A26C	without metastasis
TCGA-D3-A5GT	without metastasis
TCGA-EB-A3XB	without metastasis
TCGA-D9-A4Z3	without metastasis
TCGA-EB-A5FP	without metastasis
TCGA-GN-A8LN	without metastasis
TCGA-EB-A42Z	without metastasis
TCGA-FS-A1ZN	without metastasis
TCGA-EB-A3XD	without metastasis
TCGA-ER-A2NF	lung metastasis
TCGA-FR-A2OS	lung metastasis
TCGA-D9-A4Z2	lung metastasis
TCGA-BF-A1PU	lung metastasis
TCGA-GN-A26C	lung metastasis
TCGA-D3-A5GT	lung metastasis
TCGA-GN-A8LN	lung metastasis

## Sheet: Sheet4
Table S9: The list of samples recruited in pan-cancer analysis
patients with distant metastasis except for the lung and patients without metastasis.
Sarcoma
sample	classification
TCGA-3B-A9HY	without metastasis
TCGA-IE-A4EJ	without metastasis
TCGA-QQ-A5VA	without metastasis
TCGA-HS-A5N8	without metastasis
TCGA-DX-A48O	without metastasis
TCGA-FX-A3NJ	without metastasis
TCGA-DX-A6Z0	without metastasis
TCGA-RN-A68Q	without metastasis
TCGA-DX-A7EO	without metastasis
TCGA-DX-A8BN	without metastasis
TCGA-DX-A48U	without metastasis
TCGA-DX-A3UB	without metastasis
TCGA-Z4-AAPF	without metastasis
TCGA-PC-A5DN	without metastasis
TCGA-IE-A6BZ	without metastasis
TCGA-DX-A240	without metastasis
TCGA-DX-A48K	without metastasis
TCGA-QQ-A5VC	without metastasis
TCGA-HB-A2OT	without metastasis
TCGA-DX-A8BK	without metastasis
TCGA-MB-A5Y8	without metastasis
TCGA-DX-A6YR	without metastasis
TCGA-DX-A8BL	without metastasis
TCGA-MO-A47P	without metastasis
TCGA-IE-A4EI	without metastasis
TCGA-MJ-A68H	without metastasis
TCGA-QQ-A5V2	without metastasis
TCGA-DX-AB3B	without metastasis
TCGA-DX-A1KX	without metastasis
TCGA-K1-A6RV	without metastasis
TCGA-WK-A8XS	without metastasis
TCGA-QQ-A8VF	without metastasis
TCGA-DX-A48P	without metastasis
TCGA-DX-A3U5	without metastasis
TCGA-FX-A76Y	without metastasis
TCGA-KD-A5QT	without metastasis
TCGA-DX-AB2L	without metastasis
TCGA-DX-A6B9	without metastasis
TCGA-DX-A3LY	without metastasis
TCGA-X6-A7WA	without metastasis
TCGA-PC-A5DK	without metastasis
TCGA-DX-A6B7	without metastasis
TCGA-MB-A8JL	without metastasis
TCGA-DX-A6BB	without metastasis
TCGA-DX-A6YQ	without metastasis
TCGA-DX-A2J4	without metastasis
TCGA-3B-A9HX	without metastasis
TCGA-DX-AB2Z	without metastasis
TCGA-DX-A6YZ	without metastasis
TCGA-SI-AA8B	without metastasis
TCGA-FX-A8OO	without metastasis
TCGA-FX-A3TO	without metastasis
TCGA-PC-A5DO	without metastasis
TCGA-3B-A9HQ	without metastasis
TCGA-DX-AATS	without metastasis
TCGA-DX-A8BS	without metastasis
TCGA-FX-A3RE	without metastasis
TCGA-MB-A5YA	without metastasis
TCGA-HS-A5N7	without metastasis
TCGA-DX-A2IZ	without metastasis
TCGA-UE-A6QU	without metastasis
TCGA-DX-A7ER	without metastasis
TCGA-HB-A3YV	without metastasis
TCGA-FX-A2QS	without metastasis
TCGA-DX-AB2F	without metastasis
TCGA-X6-A8C7	without metastasis
TCGA-DX-AB2V	without metastasis
TCGA-VT-AB3D	without metastasis
TCGA-JV-A5VE	without metastasis
TCGA-DX-A2J1	without metastasis
TCGA-MJ-A850	without metastasis
TCGA-X6-A8C5	without metastasis
TCGA-DX-A48N	without metastasis
TCGA-QQ-A5VD	without metastasis
TCGA-K1-A3PO	without metastasis
TCGA-MB-A8JK	without metastasis
TCGA-DX-A6YS	without metastasis
TCGA-DX-A1KW	without metastasis
TCGA-DX-A7ES	without metastasis
TCGA-SI-A71Q	without metastasis
TCGA-DX-AB2O	without metastasis
TCGA-SI-A71P	without metastasis
TCGA-X6-A8C3	without metastasis
TCGA-Z4-A8JB	without metastasis
TCGA-DX-A8BQ	without metastasis
TCGA-DX-A23R	without metastasis
TCGA-Z4-AAPG	without metastasis
TCGA-QC-AA9N	without metastasis
TCGA-DX-A8BR	without metastasis
TCGA-PC-A5DL	without metastasis
TCGA-DX-A3UA	without metastasis
TCGA-DX-A6BE	without metastasis
TCGA-DX-AB2S	without metastasis
TCGA-DX-AB2G	without metastasis
TCGA-SG-A6Z7	without metastasis
TCGA-PT-A8TR	without metastasis
TCGA-IE-A4EK	without metastasis
TCGA-DX-A7EM	without metastasis
TCGA-UE-A6QT	without metastasis
TCGA-DX-A8BM	without metastasis
TCGA-X2-A95T	without metastasis
TCGA-Z4-A9VC	without metastasis
TCGA-DX-A8BJ	without metastasis
TCGA-3B-A9HV	lung metastasis
TCGA-DX-A8BG	lung metastasis
TCGA-X6-A7WC	lung metastasis
TCGA-DX-AB30	lung metastasis
TCGA-3B-A9HZ	lung metastasis
TCGA-QQ-A5V9	lung metastasis
TCGA-X9-A973	lung metastasis
TCGA-WK-A8XY	lung metastasis
TCGA-DX-A3UD	lung metastasis
TCGA-VT-A80G	lung metastasis
TCGA-K1-A6RT	lung metastasis
TCGA-DX-A3UE	lung metastasis
TCGA-DX-AB3C	lung metastasis
TCGA-3B-A9I1	lung metastasis
TCGA-DX-A6B8	lung metastasis
TCGA-X6-A8C2	lung metastasis
TCGA-DX-A7EQ	lung metastasis
TCGA-X6-A7WB	lung metastasis
TCGA-SI-AA8C	lung metastasis
TCGA-X6-A7WD	lung metastasis
TCGA-LI-A67I	lung metastasis
TCGA-3B-A9HR	lung metastasis
TCGA-IE-A3OV	lung metastasis
TCGA-DX-AB2T	lung metastasis
TCGA-IF-A4AJ	lung metastasis
TCGA-HB-A3L4	lung metastasis
TCGA-DX-A8BZ	lung metastasis
TCGA-DX-A7EN	lung metastasis
TCGA-DX-A6BA	lung metastasis
TCGA-IS-A3KA	lung metastasis
TCGA-3B-A9HI	lung metastasis
TCGA-HB-A43Z	lung metastasis
TCGA-SG-A6Z4	lung metastasis
TCGA-DX-A3U7	lung metastasis
TCGA-SI-A71O	lung metastasis
TCGA-DX-A48L	lung metastasis
TCGA-X9-A971	lung metastasis
TCGA-DX-AB2P	lung metastasis
TCGA-WK-A8Y0	lung metastasis
TCGA-X6-A7W8	lung metastasis
TCGA-DX-A7EF	lung metastasis
TCGA-HB-A5W3	lung metastasis
TCGA-DX-AB2X	lung metastasis
TCGA-DX-A6YX	lung metastasis
TCGA-DX-AB3A	lung metastasis
TCGA-3B-A9HP	lung metastasis
TCGA-3B-A9HL	lung metastasis
TCGA-DX-A3U8	lung metastasis
TCGA-DX-AB2E	lung metastasis
TCGA-IS-A3K7	lung metastasis
TCGA-FX-A48G	lung metastasis
TCGA-LI-A9QH	lung metastasis
TCGA-DX-A8BP	lung metastasis
TCGA-DX-A8BX	lung metastasis
TCGA-DX-A3LS	lung metastasis
TCGA-WK-A8XT	lung metastasis
TCGA-KD-A5QU	lung metastasis
TCGA-WP-A9GB	lung metastasis
TCGA-DX-A7EL	lung metastasis
TCGA-WK-A8XZ	lung metastasis
TCGA-N1-A6IA	lung metastasis
TCGA-DX-A8BU	lung metastasis
TCGA-X6-A8C6	lung metastasis
TCGA-3R-A8YX	lung metastasis
TCGA-DX-A48J	lung metastasis
TCGA-3B-A9HU	lung metastasis
TCGA-WK-A8XX	lung metastasis
TCGA-IW-A3M5	lung metastasis
TCGA-DX-A6Z2	lung metastasis
TCGA-DX-A3UC	lung metastasis

## Sheet: Sheet5
Table S9: The list of samples recruited in pan-cancer analysis
patients with distant metastasis except for the lung and patients without metastasis.
Cervical Squamous Cell Carcinoma and Endocervical Adenocarcinoma
sample	classification
TCGA-PN-A8MA	without metastasis
TCGA-ZJ-AAXF	without metastasis
TCGA-C5-A1ME	without metastasis
TCGA-C5-A2LY	without metastasis
TCGA-LP-A7HU	without metastasis
TCGA-JX-A5QV	without metastasis
TCGA-C5-A1BQ	without metastasis
TCGA-C5-A1BL	without metastasis
TCGA-4J-AA1J	without metastasis
TCGA-MA-AA3Z	without metastasis
TCGA-IR-A3LF	without metastasis
TCGA-MA-AA42	without metastasis
TCGA-EA-A3HS	without metastasis
TCGA-DS-A1OD	without metastasis
TCGA-BI-A20A	without metastasis
TCGA-C5-A7CO	without metastasis
TCGA-C5-A7CL	without metastasis
TCGA-C5-A1ML	without metastasis
TCGA-ZJ-AAXB	without metastasis
TCGA-C5-A7X3	without metastasis
TCGA-EK-A2PM	without metastasis
TCGA-C5-A3HD	without metastasis
TCGA-2W-A8YY	without metastasis
TCGA-EK-A2RO	without metastasis
TCGA-C5-A8ZZ	without metastasis
TCGA-C5-A1BJ	without metastasis
TCGA-EX-A69L	without metastasis
TCGA-EA-A43B	without metastasis
TCGA-EK-A2PK	without metastasis
TCGA-JX-A3Q0	without metastasis
TCGA-BI-A0VS	without metastasis
TCGA-MA-AA3Y	without metastasis
TCGA-EA-A3QE	without metastasis
TCGA-C5-A8YQ	without metastasis
TCGA-MY-A5BD	without metastasis
TCGA-EA-A3HR	without metastasis
TCGA-C5-A7X5	without metastasis
TCGA-EK-A2PI	without metastasis
TCGA-EA-A3HQ	without metastasis
TCGA-IR-A3LC	without metastasis
TCGA-C5-A902	without metastasis
TCGA-EK-A2H1	without metastasis
TCGA-FU-A3HZ	without metastasis
TCGA-ZJ-A8QQ	without metastasis
TCGA-EA-A411	without metastasis
TCGA-Q1-A6DV	without metastasis
TCGA-EA-A97N	without metastasis
TCGA-IR-A3LH	without metastasis
TCGA-EA-A5O9	without metastasis
TCGA-EK-A2RM	without metastasis
TCGA-C5-A7CM	without metastasis
TCGA-JW-AAVH	without metastasis
TCGA-ZJ-AAXD	without metastasis
TCGA-EK-A2RB	without metastasis
TCGA-LP-A4AW	without metastasis
TCGA-EK-A2RC	without metastasis
TCGA-DR-A0ZL	without metastasis
TCGA-C5-A8YT	without metastasis
TCGA-DS-A1O9	without metastasis
TCGA-DR-A0ZM	without metastasis
TCGA-C5-A2LT	without metastasis
TCGA-EA-A410	without metastasis
TCGA-C5-A7XC	without metastasis
TCGA-ZJ-AAXU	without metastasis
TCGA-C5-A7CH	without metastasis
TCGA-DG-A2KL	without metastasis
TCGA-ZJ-AAX4	without metastasis
TCGA-EK-A2PL	without metastasis
TCGA-C5-A7UC	without metastasis
TCGA-EA-A3Y4	without metastasis
TCGA-C5-A7CK	without metastasis
TCGA-EA-A1QT	without metastasis
TCGA-IR-A3LL	without metastasis
TCGA-EK-A3GJ	without metastasis
TCGA-EX-A3L1	without metastasis
TCGA-C5-A8XK	without metastasis
TCGA-C5-A2M2	without metastasis
TCGA-EA-A3HT	without metastasis
TCGA-FU-A2QG	without metastasis
TCGA-EA-A3HU	without metastasis
TCGA-C5-A1BN	without metastasis
TCGA-EK-A3GM	without metastasis
TCGA-EA-A1QS	without metastasis
TCGA-DG-A2KH	without metastasis
TCGA-C5-A1MQ	without metastasis
TCGA-C5-A1MN	without metastasis
TCGA-R2-A69V	without metastasis
TCGA-EA-A5ZD	without metastasis
TCGA-EA-A556	without metastasis
TCGA-FU-A3TX	without metastasis
TCGA-EA-A4BA	without metastasis
TCGA-C5-A1BI	without metastasis
TCGA-RA-A741	without metastasis
TCGA-C5-A7UH	without metastasis
TCGA-LP-A4AX	without metastasis
TCGA-C5-A907	without metastasis
TCGA-C5-A8XJ	without metastasis
TCGA-EK-A2H0	without metastasis
TCGA-LP-A4AV	without metastasis
TCGA-EK-A2R9	without metastasis
TCGA-DS-A0VL	without metastasis
TCGA-IR-A3LA	without metastasis
TCGA-DS-A0VN	without metastasis
TCGA-IR-A3L7	without metastasis
TCGA-EK-A2GZ	without metastasis
TCGA-EK-A2PG	without metastasis
TCGA-ZJ-A8QO	without metastasis
TCGA-C5-A2LS	without metastasis
TCGA-LP-A5U3	without metastasis
TCGA-EA-A5FO	without metastasis
TCGA-C5-A1MK	without metastasis
TCGA-C5-A1M6	lung
TCGA-C5-A1M9	lung
TCGA-C5-A1MH	lung
TCGA-DS-A0VM	lung
TCGA-IR-A3LB	lung
TCGA-JW-A5VI	lung

## Sheet: Sheet6
Table S9: The list of samples recruited in pan-cancer analysis
patients with distant metastasis except for the lung and patients without metastasis.
Stomach Adenocarcinoma
sample	classification
TCGA-B7-5816	without metastasis
TCGA-B7-5818	without metastasis
TCGA-B7-A5TK	without metastasis
TCGA-BR-4267	without metastasis
TCGA-BR-4361	without metastasis
TCGA-BR-6452	without metastasis
TCGA-BR-6454	without metastasis
TCGA-BR-6457	without metastasis
TCGA-BR-6565	without metastasis
TCGA-BR-6566	without metastasis
TCGA-BR-6710	without metastasis
TCGA-BR-6801	without metastasis
TCGA-BR-6803	without metastasis
TCGA-BR-6852	without metastasis
TCGA-BR-7197	without metastasis
TCGA-BR-7703	without metastasis
TCGA-BR-7704	without metastasis
TCGA-BR-7707	without metastasis
TCGA-BR-7715	without metastasis
TCGA-BR-7851	without metastasis
TCGA-BR-7958	without metastasis
TCGA-BR-8078	without metastasis
TCGA-BR-8081	without metastasis
TCGA-BR-8285	without metastasis
TCGA-BR-8286	without metastasis
TCGA-BR-8295	without metastasis
TCGA-BR-8360	without metastasis
TCGA-BR-8363	without metastasis
TCGA-BR-8365	without metastasis
TCGA-BR-8366	without metastasis
TCGA-BR-8368	without metastasis
TCGA-BR-8486	without metastasis
TCGA-BR-8487	without metastasis
TCGA-BR-8588	without metastasis
TCGA-BR-8678	without metastasis
TCGA-BR-8679	without metastasis
TCGA-BR-8682	without metastasis
TCGA-BR-A44U	without metastasis
TCGA-BR-A4CQ	without metastasis
TCGA-BR-A4IY	without metastasis
TCGA-BR-A4J2	without metastasis
TCGA-BR-A4J6	without metastasis
TCGA-BR-A4J9	without metastasis
TCGA-BR-A4PD	without metastasis
TCGA-BR-A4PE	without metastasis
TCGA-CD-5798	without metastasis
TCGA-CD-5800	without metastasis
TCGA-CD-5802	without metastasis
TCGA-CD-8528	without metastasis
TCGA-CD-8530	without metastasis
TCGA-CD-8536	without metastasis
TCGA-CD-A48A	without metastasis
TCGA-CD-A4MH	without metastasis
TCGA-CG-4304	without metastasis
TCGA-CG-4436	without metastasis
TCGA-CG-4442	without metastasis
TCGA-CG-4443	without metastasis
TCGA-CG-4466	without metastasis
TCGA-CG-4477	without metastasis
TCGA-CG-5720	without metastasis
TCGA-CG-5725	without metastasis
TCGA-CG-5726	without metastasis
TCGA-CG-5728	without metastasis
TCGA-D7-6522	without metastasis
TCGA-D7-6528	without metastasis
TCGA-D7-6822	without metastasis
TCGA-D7-8573	without metastasis
TCGA-D7-A6F0	without metastasis
TCGA-D7-A6F2	without metastasis
TCGA-F1-6874	without metastasis
TCGA-F1-6875	without metastasis
TCGA-FP-A4BE	without metastasis
TCGA-FP-A4BF	without metastasis
TCGA-HF-7134	without metastasis
TCGA-HU-8238	without metastasis
TCGA-HU-8244	without metastasis
TCGA-HU-8245	without metastasis
TCGA-HU-8249	without metastasis
TCGA-HU-8602	without metastasis
TCGA-HU-8604	without metastasis
TCGA-HU-8610	without metastasis
TCGA-HU-A4G6	without metastasis
TCGA-HU-A4G9	without metastasis
TCGA-HU-A4GD	without metastasis
TCGA-HU-A4GF	without metastasis
TCGA-HU-A4GH	without metastasis
TCGA-HU-A4GQ	without metastasis
TCGA-HU-A4GT	without metastasis
TCGA-HU-A4H5	without metastasis
TCGA-IN-A6RI	without metastasis
TCGA-IN-A6RJ	without metastasis
TCGA-IN-A6RS	without metastasis
TCGA-IN-AB1V	without metastasis
TCGA-IN-AB1X	without metastasis
TCGA-RD-A7BW	without metastasis
TCGA-RD-A8N2	without metastasis
TCGA-SW-A7EA	without metastasis
TCGA-VQ-A8DL	without metastasis
TCGA-VQ-A8P5	without metastasis
TCGA-VQ-A8P8	without metastasis
TCGA-VQ-A8PB	without metastasis
TCGA-VQ-A8PX	without metastasis
TCGA-VQ-A91E	without metastasis
TCGA-VQ-A92D	without metastasis
TCGA-BR-6458	lung metastasis
TCGA-BR-7196	lung metastasis
TCGA-BR-8590	lung metastasis
TCGA-CD-8527	lung metastasis
TCGA-FP-A4BF	lung metastasis
TCGA-HU-8608	lung metastasis
TCGA-VQ-A91V	lung metastasis
TCGA-VQ-A91Y	lung metastasis
TCGA-VQ-AA6G	lung metastasis
