# Supplementary material for: Construction of a MicroRNA-Based Nomogram for Prediction of Lung Metastasis in Breast Cancer Patients
Source: Front Genet. 2021 Feb 19;11:580138. doi: 10.3389/fgene.2020.580138 (PMC7933652; doi:10.3389/fgene.2020.580138)
Supplement: Supplementary file 1 [file Data_Sheet_1.zip › supplementary data/supplementary tables /Supplementary Table 5.xlsx]

## Sheet: down-regulated miRNAs
Table S5: Hub genes of the target genes for five up-or three down-regulated miRNAs
Hub genes of the target genes for three down-regulated miRNAs	Hub genes of the target genes for five up-regulated miRNAs
MYC	FBXO31
CASP3	WSB1
CREB1	FBXO10
CTNNB1	ASB11
MAPK1	NEDD4L
PTGS2	HUWE1
MAPK9	UBA1
NRAS	UBR4
SP1	UBOX5
HGF	UBE3B
UBE2D3	HECTD1
KLHL11	RNF34
FBXL20	RNF19B
UBE2G1	PIK3CA
ANAPC10	CRK
RNF19A	CRKL
RNF6	ITPKB
NR3C1	STAT3
RB1	XPO1
ATF3	GAB1
ERBB4	RANGAP1
WNT2	CCND1
BCL2L11	PDGFB
ATF6	KITLG
JUNB	TAOK1
HBEGF	HIP1
RRP36	LDLRAP1
PRKACB	SOCS6
BMS1	DCUN1D4
RSL1D1	PPP2R5D
ATF2	MBNL1
PPP1CB	EPOR
POLR2F	KPNA3
FXR1	IPO9
PPARGC1A	FRS2
DCUN1D1	PDCD4
ARIH1	RERE
SF3B3	DHTKD1
SLC12A2	FYTTD1
CACUL1	AR
RSRC1	APP
LAMP2	CBL
AGO4	HDAC4
MAPK6	TSC2
UCHL5	PIK3CB
STX12	SMAD3
ARF4	SMAD2
CDC14B	U2AF2
RAD23B	CTTN
EIF4E3	BDNF
NIFK	YWHAZ
M6PR	NCL
RRP15	NF1
CAMK2G	RHOB
CACYBP	YES1
TNRC6B	SREBF1
RALB	CHD4
FRZB	NCOA3
SRSF10	WHSC1
TRIM23	MTA1
RNF125	PRPF8
PER2	KMT2A
	TSR1
	ATRX
	ATXN1
	MECP2
	NIPBL
	TNRC6A
	NUP153
	MED12
	ROCK2
	PKM
	DNM1L
	COL4A1
	GDF11
	SHISA5
	VCAN
	PPP1R12C
	BCKDHB
	RAB34
	CPEB2
	POFUT2
	SPTBN4
	AIFM3
	KANSL3
	TMEM143
	RMND1
