# Supplementary material for: Construction of a MicroRNA-Based Nomogram for Prediction of Lung Metastasis in Breast Cancer Patients
Source: Front Genet. 2021 Feb 19;11:580138. doi: 10.3389/fgene.2020.580138 (PMC7933652; doi:10.3389/fgene.2020.580138)
Supplement: Supplementary file 1 [file Data_Sheet_1.zip › supplementary data/supplementary tables /Supplementary Table 4.xlsx]

## Sheet: overlapped target genes
Table S4: overlapped target genes of each predictive miRNA
miRNA	target mRNA
mir-301a	RREB1
mir-301a	ATG13
mir-301a	HIP1
mir-301a	DDX3X
mir-301a	SPATS2
mir-301a	CEP57
mir-301a	PRKAB2
mir-301a	ZNF264
mir-301a	CPS1
mir-301a	MAP3K9
mir-301a	ARRDC2
mir-301a	ZNF681
mir-301a	ZNF782
mir-301a	RABGEF1
mir-301a	KAT6A
mir-301a	DYNC2H1
mir-301a	KITLG
mir-301a	ANKS1B
mir-301a	MTF1
mir-301a	TPP2
mir-301a	KPNB1
mir-301a	ZNF236
mir-301a	GOLGA6A
mir-301a	EPOR
mir-301a	KANSL3
mir-301a	AR
mir-301a	XPO6
mir-301a	MAP3K1
mir-301a	PDS5A
mir-301a	AP2B1
mir-301a	SCAF8
mir-301a	BRD3
mir-301a	SPOPL
mir-301a	SLC9A8
mir-301a	VAPB
mir-301a	LCOR
mir-301a	WNK1
mir-301a	BMPR2
mir-301a	PIK3CB
mir-301a	MBNL1
mir-301a	AKAP1
mir-301a	USP32
mir-301a	FAM104A
mir-301a	PIK3C2A
mir-301a	GTF2H1
mir-301a	SPTY2D1
mir-301a	RAB14
mir-301a	UBE3B
mir-301a	CLIP1
mir-301a	NFIA
mir-301a	ZNF451
mir-301a	NPAT
mir-301a	MECP2
mir-301a	AFF1
mir-301a	NPNT
mir-301a	STARD13
mir-301a	DCP2
mir-301a	KMT2A
mir-301a	RAB5B
mir-301a	ATXN1
mir-301a	ZNF3
mir-301a	RAB34
mir-301a	SOS2
mir-301a	DAAM1
mir-301a	SYT6
mir-301a	NFIB
mir-301a	ARFGEF1
mir-301a	ZNF609
mir-301a	PPP6R3
mir-301a	IL6ST
mir-301a	PHF12
mir-301a	MAF
mir-301a	ZNF827
mir-301a	SRSF2
mir-301a	USP8
mir-301a	BBX
mir-301a	ZBTB20
mir-301a	TAF4B
mir-301a	PHF20
mir-301a	BTAF1
mir-301a	CPEB3
mir-301a	RERE
mir-301a	MLEC
mir-301a	SLC38A2
mir-301a	NUCKS1
mir-301a	UVRAG
mir-301a	ZBTB7A
mir-301a	RPRD2
mir-301a	TAOK1
mir-301a	ATMIN
mir-135b	BMPR2
mir-135b	LDHA
mir-135b	ADAM12
mir-135b	ZNF107
mir-135b	DPP8
mir-135b	LZTS1
mir-135b	CRAMP1
mir-135b	ROCK2
mir-135b	MED13
mir-135b	CASZ1
mir-135b	DIP2C
mir-135b	ADARB2
mir-135b	VCAN
mir-135b	DDX3X
mir-135b	EDEM3
mir-135b	NUCKS1
mir-135b	GCLC
mir-135b	ANK3
mir-135b	KIAA1549
mir-135b	MTDH
mir-135b	ASAP1
mir-135b	SP3
mir-135b	B3GLCT
mir-135b	DYRK1B
mir-135b	SPTBN4
mir-135b	CIC
mir-135b	WASHC4
mir-135b	RAPGEF6
mir-135b	AHCYL1
mir-135b	BACE1
mir-135b	ZBTB44
mir-135b	ZNF385A
mir-135b	ELOVL2
mir-135b	ATXN1
mir-135b	NUP153
mir-135b	ZNF236
mir-135b	KCNAB3
mir-135b	MOB1B
mir-135b	PPP6R3
mir-135b	HDAC4
mir-135b	NF1
mir-135b	HMBOX1
mir-135b	STK35
mir-135b	UBOX5
mir-135b	RAB33B
mir-135b	RBAK
mir-135b	BBX
mir-135b	PHLDB2
mir-135b	ZDHHC23
mir-135b	ARFGEF3
mir-135b	SS18
mir-135b	SETBP1
mir-135b	SMAD2
mir-135b	C18orf54
mir-135b	PPP1R12C
mir-135b	CLASP1
mir-135b	ARHGAP19
mir-135b	VPS37C
mir-135b	USP13
mir-135b	CRK
mir-135b	ZNF138
mir-135b	NCL
mir-135b	ZNF91
mir-135b	GTPBP2
mir-135b	HSD3B7
mir-135b	ZFC3H1
mir-135b	MICALL2
mir-135b	ZNF384
mir-135b	MBD6
mir-135b	ACIN1
mir-135b	ETF1
mir-135b	MIB1
mir-135b	PDCD4
mir-135b	TBC1D22B
mir-135b	PAPSS1
mir-135b	BCKDHB
mir-135b	CPEB2
mir-135b	FAM111A
mir-135b	MED13L
mir-135b	SYAP1
mir-135b	OPHN1
mir-135b	DHTKD1
mir-135b	APLP2
mir-210	LDHA
mir-210	BDNF
mir-210	TP53I11
mir-210	NIPBL
mir-210	PTBP3
mir-210	ARHGAP35
mir-210	EHD2
mir-210	ASB11
mir-210	MCM3
mir-210	TNPO3
mir-210	DYRK2
mir-210	DDAH1
mir-210	NFIC
mir-210	HECTD1
mir-210	MNT
mir-210	AIFM3
mir-210	UBA1
mir-210	CHD9
mir-210	FGFRL1
mir-210	CPEB2
mir-210	MIB1
mir-210	DENND6A
mir-210	U2AF2
mir-210	PTPN1
mir-663	BCL9L
mir-663	ACIN1
mir-663	SREBF1
mir-663	NACC1
mir-663	ZBTB46
mir-663	FOXK1
mir-663	HMGA1
mir-663	ZNF76
mir-663	GBF1
mir-663	ZFYVE28
mir-663	ZNF436
mir-663	CST9
mir-663	VASH1
mir-663	MAPKAPK2
mir-663	TP53I11
mir-663	ZNF282
mir-663	SHISA5
mir-663	OGDH
mir-663	D2HGDH
mir-663	FAM53A
mir-663	RAVER1
mir-663	DUSP3
mir-663	RNF26
mir-663	CXXC4
mir-663	TOB2
mir-663	MICAL2
mir-663	NUP210
mir-663	PUM2
mir-663	CORO1C
mir-663	TXNRD1
mir-663	TTYH3
mir-663	CIC
mir-663	MAP3K9
mir-663	GNAS
mir-663	FAM104A
mir-663	ZNF609
mir-663	PREX1
mir-663	EPHB2
mir-663	ATXN1
mir-663	IP6K1
mir-663	CLCN7
mir-663	PRSS22
mir-663	RHOB
mir-663	SDF4
mir-663	VASP
mir-663	AKT1S1
mir-663	DHTKD1
mir-663	ARL8A
mir-663	ZNF451
mir-663	TOMM40
mir-663	NRGN
mir-663	ZNF385A
mir-663	GNAI2
mir-663	ARHGAP39
mir-663	CSK
mir-663	MNT
mir-663	POFUT2
mir-663	INO80E
mir-663	TACC3
mir-663	SFN
mir-663	WBP2
mir-663	ARHGDIA
mir-663	MAFK
mir-663	VPS18
mir-663	CTTN
mir-663	MYADM
mir-663	MYL9
mir-663	RFX1
mir-663	DLGAP4
mir-663	FGFRL1
mir-663	SIRT6
mir-663	CLSTN1
mir-663	PPP5C
mir-663	DPP9
mir-663	ZBTB7A
mir-663	TMEM143
mir-663	FOXRED2
mir-663	IQSEC3
mir-663	SMAD3
mir-663	PHF12
mir-663	SYT7
mir-663	POLM
mir-663	LRRK1
mir-663	SPTBN4
mir-663	ADAR
mir-663	OLFM2
mir-663	KCNAB3
mir-663	PLA2G6
mir-663	KLC2
mir-663	NCDN
mir-663	UBR4
mir-663	ESPN
mir-663	SRGAP1
mir-17	DHX33
mir-17	MYCBP2
mir-17	AP2B1
mir-17	MAP3K9
mir-17	PNPLA4
mir-17	PKD1
mir-17	BTBD7
mir-17	PTBP1
mir-17	CPS1
mir-17	KPNA6
mir-17	SLC4A7
mir-17	NEDD4L
mir-17	WNK1
mir-17	TNPO3
mir-17	CTSA
mir-17	PKN2
mir-17	PKM
mir-17	NUCKS1
mir-17	PFN2
mir-17	MNT
mir-17	EIF4G3
mir-17	GNB1
mir-17	SRCAP
mir-17	CNOT4
mir-17	ERC1
mir-17	XPO1
mir-17	ZNF264
mir-17	YTHDC1
mir-17	TXLNA
mir-17	ATRX
mir-17	RRN3
mir-17	HUWE1
mir-17	GNAS
mir-17	DNM1L
mir-17	PDPR
mir-17	TNRC6A
mir-17	SUCO
mir-17	EFHC1
mir-17	HSP90AB1
mir-17	MKNK2
mir-17	CRKL
mir-17	PDGFB
mir-17	MTMR3
mir-17	MYH9
mir-17	FOXRED2
mir-17	RANGAP1
mir-17	VCPKMT
mir-17	NIN
mir-17	SUSD6
mir-17	MTHFD1
mir-17	ACIN1
mir-17	KPNA3
mir-17	TSC2
mir-17	ZNF500
mir-17	FBXO31
mir-17	UBR5
mir-17	CLPTM1
mir-17	TBC1D17
mir-17	ANKRD27
mir-17	SP4
mir-17	LIMK1
mir-17	ERLIN1
mir-17	GBF1
mir-17	CPEB3
mir-17	SHOC2
mir-17	CAMTA2
mir-17	MED13
mir-17	WSB1
mir-17	TNFAIP1
mir-17	DCUN1D4
mir-17	GAB1
mir-17	NSD2
mir-17	CCND1
mir-17	CBL
mir-17	CAPRIN2
mir-17	RAB5B
mir-17	CNOT2
mir-17	CHD4
mir-17	PPARD
mir-17	MCM3
mir-17	HECA
mir-17	PPP2R5D
mir-17	XRN1
mir-17	TUSC2
mir-17	BBX
mir-17	PLXNA1
mir-17	EPB41L5
mir-17	NRBP1
mir-17	RNF19B
mir-17	MFN2
mir-17	MYCL
mir-17	KMT2A
mir-17	KLF12
mir-17	FAM98A
mir-17	KANSL1
mir-17	ETF1
mir-17	PIK3CA
mir-17	FYTTD1
mir-17	POLM
mir-17	VPS26A
mir-17	IKZF4
mir-17	STIL
mir-17	TTPAL
mir-17	NCOA3
mir-17	ZNFX1
mir-17	NAGK
mir-17	ATXN1
mir-17	GOT2
mir-17	DYRK2
mir-17	HIP1
mir-17	VPS13C
mir-17	ILF3
mir-17	AJUBA
mir-17	ZNF557
mir-17	SESN2
mir-17	ZNF426
mir-17	ZNF236
mir-17	UBA1
mir-17	CC2D1A
mir-17	IMMT
mir-17	ARHGEF11
mir-17	RTN3
mir-17	EIF2S1
mir-17	ROCK2
mir-17	IL6ST
mir-17	PRRG4
mir-17	GDF11
mir-17	PCNX2
mir-17	CKAP2
mir-17	GOLGA1
mir-17	SLC22A23
mir-17	SLCO5A1
mir-17	MAP3K12
mir-17	BAHD1
mir-17	PDPK1
mir-17	DPP9
mir-17	APP
mir-17	MYO1F
mir-17	LYST
mir-17	ITPKB
mir-17	ZNF514
mir-17	RETREG2
mir-17	STK11IP
mir-17	IQSEC1
mir-17	PHIP
mir-17	DIAPH2
mir-17	HMBOX1
mir-17	NFIB
mir-17	FBXO10
mir-17	SH3GLB2
mir-17	SEC16A
mir-17	POLR3A
mir-17	TCF7L2
mir-17	TNKS1BP1
mir-17	NPAT
mir-17	TMEM25
mir-17	ZNF827
mir-17	TMEM267
mir-17	MBNL1
mir-17	ANKH
mir-17	LARP1
mir-17	RASA2
mir-17	RMND1
mir-17	SCAF4
mir-17	SMG1
mir-17	LDLRAP1
mir-17	WNT9B
mir-17	RUNX1
mir-17	EFCAB14
mir-17	ARHGAP35
mir-17	ZBTB8A
mir-17	TAOK1
mir-17	ADAR
mir-17	NACC1
mir-17	DVL3
mir-17	SRSF2
mir-17	ZNF385A
mir-17	SELENON
mir-17	KIAA1522
mir-17	RPRD2
mir-17	PBXIP1
mir-17	EIF5A2
mir-17	ZNF148
mir-17	SFMBT1
mir-17	GALNT10
mir-17	FOXK1
mir-17	YWHAZ
mir-17	TP53INP1
mir-17	CEP57
mir-17	IL25
mir-17	FRS2
mir-17	TRIM44
mir-17	TMX3
mir-17	SMAD3
mir-17	CERCAM
mir-17	STIM1
mir-17	TSR1
mir-17	SF1
mir-17	TTC39C
mir-17	KIF5C
mir-17	STAT3
mir-17	NPNT
mir-17	MECP2
mir-17	RNF34
mir-17	SOCS6
mir-17	USP32
mir-17	CAMTA1
mir-17	CERS6
mir-17	AFF1
mir-17	MOB1B
mir-17	RGMB
mir-17	PRPF8
mir-17	RALGAPA1
mir-17	FAM241A
mir-17	IP6K1
mir-17	YES1
mir-17	ANO6
mir-17	CHD9
mir-17	SPTY2D1
mir-17	ZADH2
mir-17	PLAG1
mir-17	ZBTB20
mir-17	NPLOC4
mir-17	C11orf54
mir-17	MTA1
mir-17	SS18L1
mir-17	MED12
mir-17	UBOX5
mir-17	PURA
mir-17	BACE1
mir-17	COL4A1
mir-17	MTF1
mir-17	HMGB1
mir-17	ZNF681
mir-17	LCOR
mir-17	ZNF107
mir-17	SRGAP1
mir-17	ELOVL2
mir-17	IPO9
mir-17	FICD
mir-17	BMPR2
mir-17	EHMT2
mir-17	GABBR1
mir-17	ZBTB9
mir-17	TMEM242
mir-199a-5p	VPS53
mir-199a-5p	DDI2
mir-199a-5p	PTGS2
mir-199a-5p	RNF11
mir-199a-5p	WNT2
mir-199a-5p	JUNB
mir-199a-5p	DDX19B
mir-199a-5p	ATF6
mir-199a-5p	POLR2F
mir-199a-5p	CRIPT
mir-199a-5p	M6PR
mir-199a-5p	ALS2
mir-199a-5p	ERBB4
mir-199a-5p	LMAN2
mir-199a-5p	RRP15
mir-199a-5p	BROX
mir-199a-5p	CHN2
mir-199a-5p	CACUL1
mir-199a-5p	RAD23B
mir-199a-5p	ANKRD13C
mir-199a-5p	BICC1
mir-199a-5p	SP1
mir-199a-5p	PPARGC1A
mir-199a-5p	UHMK1
mir-199a-5p	KIAA1109
mir-199a-5p	CLCN3
mir-451a	FRZB
mir-451a	ATF2
mir-30a	COLEC12
mir-30a	INIP
mir-30a	NUDT9
mir-30a	ZNHIT6
mir-30a	UBE2G1
mir-30a	GPR1
mir-30a	PCNP
mir-30a	CAMK2G
mir-30a	SH3GLB1
mir-30a	NAP1L3
mir-30a	RNF6
mir-30a	TMEM100
mir-30a	TMEM87A
mir-30a	HBEGF
mir-30a	PECR
mir-30a	RALB
mir-30a	GORAB
mir-30a	LARP6
mir-30a	SAMD7
mir-30a	MRPL30
mir-30a	MPP6
mir-30a	NSL1
mir-30a	ARV1
mir-30a	CREB1
mir-30a	SLC25A30
mir-30a	ANAPC10
mir-30a	PCSK5
mir-30a	RAB2B
mir-30a	RGS18
mir-30a	TMEM170A
mir-30a	MAP1B
mir-30a	MREG
mir-30a	ANKRD29
mir-30a	C9orf72
mir-30a	MSR1
mir-30a	FXR1
mir-30a	SH3TC2
mir-30a	ORC5
mir-30a	NMNAT2
mir-30a	RB1
mir-30a	CD83
mir-30a	ARL4A
mir-30a	RNF125
mir-30a	NRAS
mir-30a	COX11
mir-30a	GPR176
mir-30a	NR3C1
mir-30a	MCTP1
mir-30a	CEP41
mir-30a	CCDC80
mir-30a	MID1
mir-30a	MAPK6
mir-30a	ISCU
mir-30a	ZNF280D
mir-30a	DCUN1D1
mir-30a	RANBP6
mir-30a	RAB11B
mir-30a	ARIH1
mir-30a	CWF19L2
mir-30a	UCHL5
mir-30a	TNRC6B
mir-30a	CACUL1
mir-30a	STRN
mir-30a	SEC22C
mir-30a	PDXDC1
mir-30a	RSL1D1
mir-30a	ERAP1
mir-30a	ERBB4
mir-30a	FSD1L
mir-30a	KCNJ2
mir-30a	PRKACB
mir-30a	RRP15
mir-30a	KLHL11
mir-30a	FBXL20
mir-30a	DOCK11
mir-30a	MANEA
mir-30a	CNTN1
mir-30a	HGF
mir-30a	PDE12
mir-30a	MAPK9
mir-30a	CYP20A1
mir-30a	CACYBP
mir-30a	EIF4E3
mir-30a	RNF19A
mir-30a	CDC14B
mir-30a	MIER1
mir-30a	LAMP2
mir-30a	ANKRD13C
mir-30a	PPP1CB
mir-30a	CSTF2T
mir-30a	RCN2
mir-30a	MRPL22
mir-30a	RSRC1
mir-30a	ATF3
mir-30a	GSTO1
mir-30a	LRRC42
mir-30a	MYC
mir-30a	SF3B3
mir-30a	NECAP1
mir-30a	PDCD10
mir-30a	AIDA
mir-30a	ENOX2
mir-30a	SEMA3A
mir-30a	EPC1
mir-30a	ADAM9
mir-30a	WDFY3
mir-30a	UNC5C
mir-30a	UBE2D3
mir-30a	ZDHHC20
mir-30a	P4HA2
mir-30a	AGO4
mir-30a	BNC1
mir-30a	BACH1
mir-30a	HIC2
mir-30a	TRIM23
mir-30a	PER2
mir-30a	PPARGC1A
mir-30a	USP48
mir-30a	SRSF10
mir-30a	RTCB
mir-30a	ARF4
mir-30a	BCL2L11
mir-30a	B4GALT5
mir-30a	SERPINE2
mir-30a	ITPRIP
mir-30a	CASP3
mir-30a	BMS1
mir-30a	TMEM59
mir-30a	GLIPR1
mir-30a	SLC12A2
mir-30a	CNPY4
mir-30a	CTNNB1
mir-30a	RETSAT
mir-30a	MAPK1
mir-30a	STX12
mir-30a	GTF2E2
mir-30a	ASB3
mir-30a	NIFK
mir-30a	RND3
mir-30a	RBMS1
mir-30a	RRP36
