# Supplementary material for: Construction of a MicroRNA-Based Nomogram for Prediction of Lung Metastasis in Breast Cancer Patients
Source: Front Genet. 2021 Feb 19;11:580138. doi: 10.3389/fgene.2020.580138 (PMC7933652; doi:10.3389/fgene.2020.580138)
Supplement: Supplementary file 1 [file Data_Sheet_1.zip › supplementary data/supplementary tables /Supplementary Table 8.xlsx]

## Sheet: Sheet1
Table S8: Differentially expressed miRNAs (DEmiRNAs) with an p-value < 0.05
patients with lung metastasis only and patients with distant metastasis except for the lung
	baseMean	log2FoldChange	lfcSE	stat	pvalue	padj
hsa-mir-30a	220684	-2.06485	0.517784	-3.98785	6.6675e-05	0.082877
hsa-mir-193a	1622.17	1.17799	0.312762	3.7664	0.000165616	0.102931
hsa-mir-625	881.807	-1.53865	0.444735	-3.45969	0.000540792	0.203224
hsa-mir-449a	12.2566	-4.96483	1.45674	-3.40818	0.000653979	0.203224
hsa-mir-3913-2	4.70166	1.18957	0.366196	3.24845	0.00116035	0.288462
hsa-mir-135a-2	5.63642	-3.66445	1.18053	-3.10408	0.00190875	0.325653
hsa-mir-149	487.79	-1.91112	0.618635	-3.08924	0.00200666	0.325653
hsa-mir-3678	3.04831	-2.29193	0.753021	-3.04365	0.00233729	0.325653
hsa-mir-1224	6.10309	-3.4127	1.12223	-3.041	0.00235791	0.325653
hsa-mir-532	1910.66	0.793962	0.26634	2.98101	0.00287304	0.330495
hsa-mir-618	2.35277	-3.3665	1.13139	-2.97554	0.00292474	0.330495
hsa-mir-552	0.75135	2.83004	0.971286	2.9137	0.00357169	0.369967
hsa-mir-7702	2.64425	-2.89449	1.00473	-2.88086	0.00396597	0.379208
hsa-mir-652	75.8932	0.961794	0.337123	2.85295	0.00433152	0.384577
hsa-mir-4784	1.27468	-2.38401	0.852279	-2.79722	0.00515439	0.427127
hsa-mir-6510	6.89679	1.84207	0.684709	2.69029	0.00713898	0.554609
hsa-mir-135b	48.8105	2.29353	0.861828	2.66124	0.00778536	0.554633
hsa-mir-887	22.2921	-1.27702	0.48176	-2.65073	0.00803169	0.554633
hsa-mir-181c	321.53	1.04339	0.400661	2.60416	0.00920996	0.579336
hsa-mir-135a-1	5.45961	-3.0838	1.1958	-2.57887	0.00991234	0.579336
hsa-mir-651	7.89233	0.700551	0.272539	2.57046	0.0101563	0.579336
hsa-mir-502	22.3139	0.741661	0.289152	2.56495	0.0103191	0.579336
hsa-mir-642a	9.70053	-1.51848	0.597434	-2.54166	0.0110327	0.579336
hsa-mir-30c-2	1677.01	-1.07197	0.422561	-2.53684	0.0111859	0.579336
hsa-mir-1271	9.18499	0.959853	0.39265	2.44455	0.0145032	0.721099
hsa-mir-934	12.5882	3.34541	1.39605	2.39634	0.0165596	0.79089
hsa-mir-7-1	105.693	-1.05767	0.443867	-2.38284	0.0171794	0.79089
hsa-mir-137	1.63015	-3.18563	1.35564	-2.34992	0.0187776	0.823906
hsa-mir-18a	34.0588	1.07633	0.459735	2.34119	0.0192223	0.823906
hsa-mir-660	101.604	0.858428	0.374201	2.29403	0.0217889	0.902786
hsa-mir-30c-1	1457.01	-0.981611	0.4336	-2.26386	0.0235827	0.945588
hsa-mir-589	184.786	-0.616972	0.274761	-2.24549	0.0247369	0.960874
hsa-mir-148a	156777	0.973724	0.440203	2.21199	0.0269674	0.991162
hsa-mir-3913-1	5.31001	0.882841	0.399492	2.20991	0.0271114	0.991162
hsa-let-7b	67085.4	-0.686833	0.316038	-2.17326	0.0297607	0.999674
hsa-mir-16-1	944.32	-0.632857	0.296207	-2.13654	0.0326355	0.999674
hsa-mir-519a-1	3.01236	2.53882	1.19085	2.13194	0.0330114	0.999674
hsa-mir-452	229.605	1.43594	0.677874	2.1183	0.0341498	0.999674
hsa-mir-944	7.13663	-1.75122	0.830296	-2.10916	0.0349311	0.999674
hsa-mir-16-2	948.508	-0.618354	0.294505	-2.09964	0.0357609	0.999674
hsa-mir-584	124.975	0.837796	0.407559	2.05564	0.0398168	0.999674
hsa-mir-188	8.58235	1.05433	0.517776	2.03626	0.0417247	0.999674
hsa-mir-155	1091.89	-0.83334	0.409782	-2.03362	0.0419904	0.999674
hsa-mir-1287	110.509	0.645836	0.323481	1.99652	0.0458772	0.999674
hsa-mir-579	1.84463	0.948397	0.475794	1.99329	0.0462294	0.999674
hsa-mir-181d	76.6493	0.91969	0.464128	1.98154	0.0475305	0.999674
hsa-mir-4675	0.588802	-2.47111	1.25652	-1.96663	0.0492255	0.999674

## Sheet: Sheet2
Table S8: Differentially expressed miRNAs (DEmiRNAs) with an p-value < 0.05
patients with distant metastasis except for the lung and patients without metastasis
	baseMean	log2FoldChange	lfcSE	stat	pvalue	padj
hsa-mir-6510	21.2611	-2.10468	0.341093	-6.17041	6.81149e-10	4.01197e-07
hsa-mir-577	35.918	-2.43511	0.444817	-5.47442	4.38951e-08	1.29271e-05
hsa-mir-885	7.37405	-2.11717	0.429092	-4.93407	8.05323e-07	0.000158112
hsa-mir-934	16.9581	-2.36839	0.536001	-4.41863	9.93287e-06	0.00125959
hsa-mir-519a-1	9.15519	-2.35309	0.534468	-4.40267	1.06926e-05	0.00125959
hsa-mir-516a-1	3.33401	-2.55994	0.630096	-4.06279	4.84903e-05	0.00476013
hsa-mir-143	126730	0.642903	0.167664	3.83448	0.00012583	0.0105877
hsa-mir-135b	83.9577	-1.36796	0.359875	-3.80122	0.000143985	0.0106009
hsa-mir-516a-2	2.97216	-2.22205	0.592673	-3.7492	0.000177403	0.01161
hsa-mir-519a-2	2.55299	-2.03603	0.552073	-3.68797	0.000226047	0.0133142
hsa-mir-3074	44.6545	-0.627333	0.171897	-3.64947	0.000262778	0.0139947
hsa-mir-505	139.707	-0.550347	0.151675	-3.62846	0.000285121	0.0139947
hsa-mir-542	777.044	0.516233	0.144025	3.58432	0.000337962	0.0153123
hsa-mir-184	127.179	-1.3343	0.378242	-3.52765	0.000419273	0.0176394
hsa-mir-449b	4.97911	-2.1714	0.618891	-3.50854	0.000450573	0.0176925
hsa-mir-19b-1	239.787	-0.490033	0.146223	-3.35128	0.000804388	0.0296115
hsa-mir-522	2.42584	-2.22934	0.677296	-3.29153	0.000996443	0.0345238
hsa-mir-130a	217.319	-0.457393	0.140273	-3.26073	0.00111127	0.0349933
hsa-mir-3170	6.86581	-0.725086	0.223333	-3.24665	0.0011677	0.0349933
hsa-mir-935	8.14566	-1.08929	0.336026	-3.24169	0.00118823	0.0349933
hsa-let-7c	7290.9	0.519971	0.161555	3.21853	0.00128849	0.0361391
hsa-mir-5091	0.900747	0.923187	0.292016	3.16143	0.00156996	0.0415529
hsa-mir-19b-2	214.981	-0.473019	0.150078	-3.15181	0.00162261	0.0415529
hsa-mir-138-1	2.64324	-1.3757	0.44419	-3.09709	0.00195433	0.0479625
hsa-mir-7-3	3.1009	0.966809	0.313894	3.08005	0.00206965	0.0487609
hsa-let-7g	1740.38	-0.252572	0.082483	-3.06211	0.0021978	0.0497887
hsa-mir-3156-3	0.631723	2.00775	0.668254	3.00447	0.00266044	NA
hsa-mir-449a	23.2474	-1.50094	0.500357	-2.99973	0.00270215	0.0589469
hsa-mir-30e	37006.7	-0.217207	0.0737011	-2.94713	0.00320734	0.0674686
hsa-mir-652	89.6489	-0.435058	0.150964	-2.88186	0.0039533	0.0802928
hsa-mir-411	18.2004	0.509806	0.177693	2.86903	0.00411738	0.0808379
hsa-mir-99a	2065.85	0.47485	0.16637	2.85419	0.00431473	0.0819798
hsa-mir-450b	53.6961	0.38779	0.138079	2.80847	0.00497778	0.0916222
hsa-mir-455	795.305	-0.532842	0.190536	-2.79655	0.00516515	0.0921901
hsa-mir-499a	1.18721	-0.901565	0.324935	-2.7746	0.00552694	0.0957461
hsa-mir-141	6062.22	-0.367945	0.133909	-2.74772	0.00600113	0.100574
hsa-mir-3678	2.31368	0.646542	0.236654	2.73201	0.00629487	0.100574
hsa-mir-206	2.66356	-2.01231	0.738119	-2.72627	0.00640547	0.100574
hsa-mir-221	393.437	0.433198	0.159221	2.72074	0.00651367	0.100574
hsa-mir-31	25.3376	-0.680794	0.251424	-2.70776	0.00677394	0.100574
hsa-mir-6842	4.7754	0.496202	0.183793	2.69979	0.00693829	0.100574
hsa-mir-197	958.69	-0.328598	0.121847	-2.6968	0.0070009	0.100574
hsa-mir-653	52.7672	-0.516642	0.192987	-2.67707	0.00742685	0.104153
hsa-mir-17	2186.57	-0.433358	0.16294	-2.65962	0.00782281	0.107154
hsa-mir-3156-1	1.06566	1.68303	0.644426	2.61168	0.00900989	0.12061
hsa-mir-1270	7.65868	-0.663382	0.255604	-2.59535	0.00944953	0.12363
hsa-mir-551a	1.1386	-1.32038	0.510527	-2.58632	0.00970073	0.12363
hsa-mir-3664	3.08059	-0.817519	0.317402	-2.57566	0.0100049	0.12363
hsa-mir-5691	1.1934	-1.03444	0.401999	-2.57324	0.0100751	0.12363
hsa-mir-3178	0.517694	0.930915	0.362168	2.57039	0.0101583	NA
hsa-mir-19a	99.1573	-0.468792	0.182776	-2.56484	0.0103223	0.124078
hsa-mir-195	140.973	0.349986	0.137437	2.54652	0.0108804	0.128171
hsa-mir-6820	1.35534	-0.689041	0.272321	-2.53025	0.0113981	0.131637
hsa-mir-548au	0.867157	-0.806462	0.319659	-2.52289	0.0116396	0.131841
hsa-mir-625	773.325	0.369539	0.147365	2.50765	0.0121537	0.135067
hsa-mir-576	40.4661	-0.341481	0.137423	-2.48489	0.012959	0.141349
hsa-mir-18a	41.7613	-0.515677	0.208967	-2.46774	0.0135968	0.14561
hsa-mir-590	59.33	-0.330172	0.134368	-2.45722	0.0140017	0.147268
hsa-mir-4484	0.663683	0.878702	0.359544	2.44393	0.0145281	NA
hsa-mir-520b	0.988901	-1.15128	0.47968	-2.4001	0.0163908	0.168633
hsa-mir-616	10.7684	-0.44982	0.187791	-2.39532	0.0166057	0.168633
hsa-mir-146a	453.797	-0.432422	0.181363	-2.38429	0.017112	0.17083
hsa-mir-3187	1.29165	0.640021	0.270904	2.36254	0.0181503	0.178175
hsa-mir-570	1.58254	-0.726265	0.309917	-2.34342	0.019108	0.183324
hsa-mir-138-2	1.826	-0.888565	0.380283	-2.33659	0.0194604	0.183324
hsa-mir-185	180.951	0.222224	0.0952217	2.33375	0.0196086	0.183324
hsa-mir-33a	61.0084	-0.426912	0.185527	-2.30107	0.0213875	0.196832
hsa-mir-551b	4.36872	-0.576526	0.252246	-2.28557	0.0222795	0.200972
hsa-mir-135a-1	7.48972	-1.01505	0.444906	-2.28148	0.0225198	0.200972
hsa-mir-4645	0.841606	-0.680041	0.299035	-2.27412	0.0229587	0.201831
hsa-mir-548f-1	0.974767	-1.55751	0.692268	-2.24986	0.0244577	0.20855
hsa-mir-6720	2.03157	-0.787662	0.351187	-2.24285	0.0249063	0.20855
hsa-let-7b	85608.8	-0.321885	0.143679	-2.24031	0.025071	0.20855
hsa-mir-7156	3.80873	-0.824571	0.368234	-2.23926	0.0251393	0.20855
hsa-mir-449c	2.17855	-1.49948	0.684853	-2.1895	0.0285608	0.233643
hsa-mir-3928	5.86346	-0.442344	0.203566	-2.17298	0.0297818	0.240295
hsa-mir-550a-1	6.77582	-0.419805	0.19389	-2.16517	0.0303745	0.241765
hsa-mir-4756	0.690633	1.1156	0.516895	2.15828	0.0309063	NA
hsa-mir-92a-1	14260.7	-0.296196	0.137716	-2.15077	0.0314945	0.247337
hsa-mir-92a-2	12886.7	-0.292503	0.136584	-2.14155	0.0322295	0.249779
hsa-mir-20a	845.302	-0.373191	0.1747	-2.13618	0.0326644	0.249862
hsa-mir-518e	0.807578	-1.3219	0.621505	-2.12693	0.0334259	0.252409
hsa-mir-4668	13.2541	-0.396454	0.190482	-2.08132	0.0374049	0.278171
hsa-mir-6843	0.545172	0.85415	0.41047	2.0809	0.0374427	NA
hsa-mir-3619	1.4825	-0.677629	0.326221	-2.07721	0.0377822	0.278171
hsa-mir-664b	13.5188	-0.268768	0.129987	-2.06765	0.0386729	0.281214
hsa-mir-147b	3.59154	-0.549081	0.268265	-2.04678	0.0406793	0.292196
hsa-mir-2114	3.02236	-0.706237	0.347924	-2.02986	0.0423711	0.300306
hsa-mir-1251	4.20902	-1.1688	0.577075	-2.02538	0.0428281	0.300306
hsa-mir-187	143.174	-0.703367	0.349041	-2.01514	0.0438901	0.301767
hsa-mir-656	2.16447	0.409358	0.203306	2.01351	0.044061	0.301767
hsa-mir-654	60.7002	0.35098	0.175231	2.00295	0.0451823	0.304018
hsa-mir-4724	5.00649	-0.718244	0.359231	-1.9994	0.0455654	0.304018
hsa-mir-412	17.4401	0.470116	0.23703	1.98336	0.0473267	0.304018
hsa-mir-500b	13.9955	-0.30926	0.156188	-1.98004	0.0476985	0.304018
hsa-mir-942	16.5254	-0.334115	0.169063	-1.97627	0.0481238	0.304018
hsa-mir-584	149.309	-0.399118	0.202543	-1.97054	0.048777	0.304018
hsa-mir-548v	4.62894	-0.440433	0.223813	-1.96786	0.0490841	0.304018
hsa-mir-135a-2	7.41775	-0.840754	0.427917	-1.96476	0.0494423	0.304018
